# Supplementary material for: Genome-wide antibiotic-CRISPRi profiling identifies LiaR activation as a strategy to resensitize fluoroquinolone-resistant Streptococcus pneumoniae
Source: Nat Commun. 2025 Jul 14;16:6491. doi: 10.1038/s41467-025-61814-x (PMC12260033; doi:10.1038/s41467-025-61814-x)
Supplement: Supplementary file 5 — Supplementary Data 3 [file 41467_2025_61814_MOESM5_ESM.xlsx]

## Sheet: Sheet1
Supplementary Data 3: Strain list indicating all strains used in this study.
Strain number	Strain Name	Genotype	Reference
	S. pneumoniae
VL1	D39V	Serotype 2 laboratory strain	Slager et al., 2018
VL6581	ΔliaS	D39V, prs1::tetR-lacI (GmR); liaS::ery	This study
VL6582	plac-liaS, ΔliaS	D39V, prs1::tetR-lacI (GmR); ZIP::Plac-liaS(SpcR); liaS::ery	This study
VL6583	ΔliaF	D39V, prs1::tetR-lacI (GmR); liaF::ery	This study
VL6584	ΔliaR	D39V, prs1::tetR-lacI (GmR); liaR::ery	This study
VL6585	ΔliaFSR (ΔliaOperon)	D39V, prs1::tetR-lacI (GmR); liaFSR::ery	This study
VL6667	p803-luc	D39V, CEP::pSpv0803-luc (ClmR)	This study
VL6668	△liaF-p803-luc	D39V, CEP::pSpv0803-luc (ClmR); liaF::ery	This study
VL6669	△liaS-p803-luc	D39V, CEP::pSpv0803-luc (ClmR); liaS::ery	This study
VL6670	△liaR-p803-luc	D39V, CEP::pSpv0803-luc (ClmR); liaR::ery	This study
VL6671	△liaOperon-p803-luc	D39V, CEP::pSpv0803-luc (ClmR); liaFSR::ery	This study
VL7531	liaR* (phosphomimetic LiaR)	D39V, prs1::tetR-lacI (GmR); CEP::pSpv0803-luc (ClmR), ZIP::Plac-liaR*(spcR)	This study
VL6102	plac-yidC1	D39V; prs1::tetR-lacI-gmR; ZIP::Plac-yidC1	Veening Lab strain collection
VL6674	plac-piuA	D39V, prs1::tetR-lacI (GmR); ZIP::Plac-piuA(SpcR)	This study
VL6675	plac-spv_2369	D39V, prs1::tetR-lacI (GmR); ZIP::Plac-spv_2369(SpcR)	This study
VL6676	plac-spv_0803	D39V, prs1::tetR-lacI (GmR); ZIP::Plac-spv_0803(SpcR)	This study
VL6677	plac-grpE	D39V, prs1::tetR-lacI (GmR); ZIP::Plac-grpE(SpcR)	This study
VL6678	plac-hrcA	D39V, prs1::tetR-lacI (GmR); ZIP::Plac-hrcA(SpcR)	This study
VL6679	plac-spv_1610	D39V, prs1::tetR-lacI (GmR); ZIP::Plac-spv_1610(SpcR)	This study
VL6680	plac-spv_2171	D39V, prs1::tetR-lacI (GmR); ZIP::Plac-spv_2171(SpcR)	This study
VL6683	plac-spxA2	D39V, prs1::tetR-lacI (GmR); ZIP::Plac-spxA2(SpcR)	This study
VL6695	plac-recJ, ΔrecJ	D39V, prs1::tetR-lacI (GmR); ZIP::Plac-recJ(SpcR); recJ::ery	This study
VL6697	plac-recF, ΔrecF	D39V, prs1::tetR-lacI (GmR); ZIP::Plac-recJ(SpcR); recF::ery	This study
VL7514	Δefp	D39V, efp::ery	This study
VL2177	TIGR 4	serotype 4	Veening Lab strain collection
VL7101	FQR_25191	serotype 31	German National Reference Center for Streptococci
VL7103	FQR_40109	serotype 24F (parC S79F, S81F)	Schmitz et al., 2017
VL7099	FQR_19846	serotype 9V	German National Reference Center for Streptococci
VL7100	FQR_21800	serotype 19F (parC D435N, gyrA S81F)	German National Reference Center for Streptococci
VL4956	D39V ParC S79F	ParC S79F	Veening Lab strain collection
VL333	prs1::lacI-tetR (Gm)	prs1::lacI-tetR (Gm)	Veening Lab strain collection
VL3880	D39V+pASR100	D39V, Δprs1::lacI (gen), zip::spc-T-Plac-MCS (spc) (pASR100)	Veening Lab strain collection
VL7497	CRISPRi, liaFSR	prs1::lacI-TetR, BgaA::dCas9, ZIP::P3-sgRNA0136(liaFSR)-spc	This study
VL7498	CRISPRi, bta	prs1::lacI-TetR, BgaA::dCas9, ZIP::P3-sgRNA0495(bta)-spc	This study
VL7499	CRISPRi, clpP	prs1::lacI-TetR, BgaA::dCas9, ZIP::P3-sgRNA0240(clpP)-spc	This study
VL7500	CRISPRi, recA, dinF, lytA	prs1::lacI-TetR, BgaA::dCas9, ZIP::P3-sgRNA0642(recA)-spc	This study
VL7501	CRISPRi, glQ5/HP5	prs1::lacI-TetR, BgaA::dCas9, ZIP::P3-sgRNA0422(glnQ/HP5)-spc	This study
VL7502	CRISPRi, nusB, efp	prs1::lacI-TetR, BgaA::dCas9, ZIP::P3-sgRNA0150(nusB, efp)-spc	This study
VL7503	CRISPRi, pcrA	prs1::lacI-TetR, BgaA::dCas9, ZIP::P3-sgRNA0367(pcrA)-spc	This study
VL7504	CRISPRi, ruvA, tag	prs1::lacI-TetR, BgaA::dCas9, ZIP::P3-sgRNA0067(ruvA, tag)-spc	This study
VL7505	CRISPRi, rexAB	prs1::lacI-TetR, BgaA::dCas9, ZIP::P3-sgRNA0346(rexAB)-spc	This study
VL7506	CRISPRi, tRNA-tyr1	prs1::lacI-TetR, BgaA::dCas9, ZIP::P3-sgRNA0285(trna-tyr1)-spc	This study
VL7507	CRISPRi, araT, recO, plsX	prs1::lacI-TetR, BgaA::dCas9, ZIP::P3-sgRNA0856(araT, recO,plsX)-spc	This study
VL7508	CRISPRi, recJ	prs1::lacI-TetR, BgaA::dCas9, ZIP::P3-sgRNA0200(recJ)-spc	This study
VL7509	CRISPRi, yoaA	prs1::lacI-TetR, BgaA::dCas9, ZIP::P3-sgRNA0268(yoaA)-spc	This study
VL7510	CRISPRi, spv_0761	prs1::lacI-TetR, BgaA::dCas9, ZIP::P3-sgRNA0288(spv_0761)-spc	This study
VL7511	CRISPRi, spv_1400	prs1::lacI-TetR, BgaA::dCas9, ZIP::P3-sgRNA1224(spv_1400)-spc	This study
VL7512	CRISPRi, recF, spv_2053	prs1::lacI-TetR, BgaA::dCas9, ZIP::P3-sgRNA0759(recF, spv_2053)-spc	This study
VL7048	CRISPRi, yidC2	prs1::lacI-TetR, BgaA::dCas9, ZIP::P3-sgRNA1333(yidC2)-spc	Veening Lab strain collection
VL7070	CRISPRi cozE	prs1::lacI-TetR, BgaA::dCas9, ZIP::P3-sgRNA792(cozE)-spc	Veening Lab strain collection
VL7518	CRISPRi, hlpA	prs1::lacI-TetR, BgaA::dCas9, ZIP::P3-sgRNA0355(hlpA)-spc	Veening Lab strain collection
VL7519	CRISPRi, ftsK	prs1::lacI-TetR, BgaA::dCas9, ZIP::P3-sgRNA0294(ftsK)-spc	Veening Lab strain collection
VL7520	CRISPRi, recU, pbp1a	prs1::lacI-TetR, BgaA::dCas9, ZIP::P3-sgRNA0130(pbp1a, recU)-spc	Veening Lab strain collection
	DCI23_CRISPRi library		Liu et al., 2017
	Other species
VL3328	Staphylococcus aureus, NCTC8325-4		Veening Lab strain collection
VL4394	Staphylococcus aureus, Cowan (NCTC-8350)		Veening Lab strain collection
VL183	Staphylococcus aureus, JE2		Veening Lab strain collection
VL4311	Bacillus subtilis, 168		Veening Lab strain collection
VL5654	Bacillus subtilis, NCIB3610		Veening Lab strain collection
VL955	Escherichia coli Stbl3		Veening Lab strain collection
