# Supplementary material for: Genome-wide antibiotic-CRISPRi profiling identifies LiaR activation as a strategy to resensitize fluoroquinolone-resistant Streptococcus pneumoniae
Source: Nat Commun. 2025 Jul 14;16:6491. doi: 10.1038/s41467-025-61814-x (PMC12260033; doi:10.1038/s41467-025-61814-x)
Supplement: Supplementary file 9 — Source Data [file 41467_2025_61814_MOESM9_ESM.xlsx]

## Sheet: Fig 1B
Source Data: Supplementary Table 1_ Normalized sgRNA counts

## Sheet: Fig 2B
Figure 2B
Time [h]	Antibiotic	Strain	IPTG conc [µM]	OD595 normalized	Std Error
0	LEV	∆recJ	0	0.00143333	0.000176385
0.166667	LEV	∆recJ	0	0.0011	5.77339e-05
0.333361	LEV	∆recJ	0	0.00103333	3.33339e-05
0.500028	LEV	∆recJ	0	0.00116666	3.33314e-05
0.666694	LEV	∆recJ	0	0.0015	5.77339e-05
0.833361	LEV	∆recJ	0	0.0017	9.99992e-05
1.00003	LEV	∆recJ	0	0.00223333	8.81927e-05
1.16669	LEV	∆recJ	0	0.00253333	6.66653e-05
1.33336	LEV	∆recJ	0	0.00296667	8.81913e-05
1.50003	LEV	∆recJ	0	0.00376667	8.81913e-05
1.66669	LEV	∆recJ	0	0.0037	0.000208167
1.83336	LEV	∆recJ	0	0.00426667	0.000218583
2.00003	LEV	∆recJ	0	0.0046	0.000152753
2.16669	LEV	∆recJ	0	0.005	0.000300001
2.33336	LEV	∆recJ	0	0.0052	0.000208168
2.50003	LEV	∆recJ	0	0.00586666	0.000296273
2.66669	LEV	∆recJ	0	0.00593333	0.000317981
2.83336	LEV	∆recJ	0	0.00643333	0.000328296
3.00003	LEV	∆recJ	0	0.00656667	0.000145297
3.16669	LEV	∆recJ	0	0.0067	0.000378594
3.33336	LEV	∆recJ	0	0.007	0.000378594
3.50003	LEV	∆recJ	0	0.0072	0.000404148
3.66669	LEV	∆recJ	0	0.0072	0.000264575
3.83336	LEV	∆recJ	0	0.0074	0.000461882
4.00003	LEV	∆recJ	0	0.00773333	0.000497772
4.16669	LEV	∆recJ	0	0.00763333	0.000405518
4.33336	LEV	∆recJ	0	0.00793333	0.000433334
4.50003	LEV	∆recJ	0	0.00773333	0.000328296
4.66669	LEV	∆recJ	0	0.00803334	0.000463083
4.83336	LEV	∆recJ	0	0.00813333	0.000417665
5.00003	LEV	∆recJ	0	0.00813333	0.000433334
5.16669	LEV	∆recJ	0	0.0081	0.000416333
5.33336	LEV	∆recJ	0	0.00813333	0.00049103
5.50006	LEV	∆recJ	0	0.00816667	0.000548737
5.66669	LEV	∆recJ	0	0.00843333	0.000520686
5.83339	LEV	∆recJ	0	0.00833334	0.000554778
6.00006	LEV	∆recJ	0	0.00843333	0.000592547
6.16672	LEV	∆recJ	0	0.0084	0.00055076
6.33339	LEV	∆recJ	0	0.00823333	0.000648933
6.50006	LEV	∆recJ	0	0.00833333	0.000648932
6.66672	LEV	∆recJ	0	0.00836667	0.000643775
6.83339	LEV	∆recJ	0	0.00833334	0.000717248
7.00006	LEV	∆recJ	0	0.00846667	0.00079652
7.16672	LEV	∆recJ	0	0.0084	0.000754984
7.33339	LEV	∆recJ	0	0.0083	0.000808292
7.50006	LEV	∆recJ	0	0.0083	0.000808292
7.66672	LEV	∆recJ	0	0.00833333	0.000868589
7.83339	LEV	∆recJ	0	0.0083	0.000907379
8.00006	LEV	∆recJ	0	0.00816667	0.000935118
8.16672	LEV	∆recJ	0	0.00836666	0.000935118
8.33339	LEV	∆recJ	0	0.00843333	0.000866668
8.50006	LEV	∆recJ	0	0.00833333	0.000968388
8.66672	LEV	∆recJ	0	0.0081	0.00100167
8.83339	LEV	∆recJ	0	0.00806667	0.00094045
9.00006	LEV	∆recJ	0	0.0081	0.0009
9.16672	LEV	∆recJ	0	0.00806666	0.000935117
9.33339	LEV	∆recJ	0	0.00796667	0.000883806
9.50006	LEV	∆recJ	0	0.00786667	0.00104775
9.66672	LEV	∆recJ	0	0.00783333	0.000973539
9.83339	LEV	∆recJ	0	0.0078	0.000953939
10.0001	LEV	∆recJ	0	0.00766667	0.000983757
10.1668	LEV	∆recJ	0	0.0077	0.00112398
10.3334	LEV	∆recJ	0	0.0075	0.00101489
10.5001	LEV	∆recJ	0	0.00756667	0.00105883
10.6668	LEV	∆recJ	0	0.00766667	0.00112891
10.8334	LEV	∆recJ	0	0.00746667	0.0010729
11.0001	LEV	∆recJ	0	0.00746667	0.00114649
11.1668	LEV	∆recJ	0	0.00753333	0.00123469
11.3334	LEV	∆recJ	0	0.00756667	0.00124677
11.5001	LEV	∆recJ	0	0.00756667	0.00128106
11.6668	LEV	∆recJ	0	0.00736667	0.00132958
11.8334	LEV	∆recJ	0	0.00726667	0.00136178
12.0001	LEV	∆recJ	0	0.0074	0.00147309
12.1668	LEV	∆recJ	0	0.00736667	0.0015592
12.3334	LEV	∆recJ	0	0.00703333	0.00156027
12.5001	LEV	∆recJ	0	0.00726667	0.00171302
12.6668	LEV	∆recJ	0	0.00713333	0.00174005
12.8334	LEV	∆recJ	0	0.00726667	0.00169049
13.0001	LEV	∆recJ	0	0.0073	0.00177858
13.1668	LEV	∆recJ	0	0.00726667	0.00185861
13.3334	LEV	∆recJ	0	0.00736667	0.00199109
13.5001	LEV	∆recJ	0	0.00703333	0.00190292
13.6668	LEV	∆recJ	0	0.0071	0.00200333
13.8334	LEV	∆recJ	0	0.00713333	0.00209152
14.0001	LEV	∆recJ	0	0.00706667	0.0021458
14.1668	LEV	∆recJ	0	0.00703333	0.00216974
14.3334	LEV	∆recJ	0	0.007	0.00219393
14.5001	LEV	∆recJ	0	0.00676667	0.00224227
14.6668	LEV	∆recJ	0	0.00693333	0.00229298
14.8334	LEV	∆recJ	0	0.00686667	0.00239467
15.0001	LEV	∆recJ	0	0.0068	0.00237136
15.1668	LEV	∆recJ	0	0.00666667	0.00239467
15.3334	LEV	∆recJ	0	0.00666667	0.00247813
15.5001	LEV	∆recJ	0	0.00653333	0.00250089
15.6668	LEV	∆recJ	0	0.00653334	0.00234828
15.8334	LEV	∆recJ	0	0.00646667	0.00246599
16.0001	LEV	∆recJ	0	0.0063	0.00240069
16.1664	LEV	∆recJ	0	0.00633333	0.00243333
16.3331	LEV	∆recJ	0	0.00616666	0.00235679
16.4997	LEV	∆recJ	0	0.00616667	0.00230241
16.6664	LEV	∆recJ	0	0.00603333	0.00232403
16.8331	LEV	∆recJ	0	0.00593333	0.00237861
16.9997	LEV	∆recJ	0	0.0059	0.0023029
17.1664	LEV	∆recJ	0	0.00573333	0.00228059
17.3331	LEV	∆recJ	0	0.00563333	0.00212786
17.4997	LEV	∆recJ	0	0.00546667	0.00204151
17.6664	LEV	∆recJ	0	0.00533333	0.00203005
17.8331	LEV	∆recJ	0	0.00513333	0.00192036
17.9997	LEV	∆recJ	0	0.00503333	0.00183515
18.1664	LEV	∆recJ	0	0.0051	0.00183303
18.3331	LEV	∆recJ	0	0.0051	0.00178978
18.4997	LEV	∆recJ	0	0.00473333	0.00166966
18.6664	LEV	∆recJ	0	0.0047	0.00163707
18.8331	LEV	∆recJ	0	0.00463333	0.00161486
18.9997	LEV	∆recJ	0	0.0046	0.00149777
19.1664	LEV	∆recJ	0	0.00456667	0.00146553
19.3331	LEV	∆recJ	0	0.00423333	0.00141931
19.4997	LEV	∆recJ	0	0.00423333	0.00139324
19.6664	LEV	∆recJ	0	0.0042	0.00134536
19.8331	LEV	∆recJ	0	0.00406667	0.00135442
19.9997	LEV	∆recJ	0	0.00406667	0.00135442
20.1664	LEV	∆recJ	0	0.004	0.00122202
20.3331	LEV	∆recJ	0	0.0038	0.00109697
20.4997	LEV	∆recJ	0	0.0038	0.00119304
20.6664	LEV	∆recJ	0	0.00383333	0.00118509
20.8331	LEV	∆recJ	0	0.00366667	0.00116094
20.9998	LEV	∆recJ	0	0.00356667	0.00100885
21.1664	LEV	∆recJ	0	0.0035	0.00100166
21.3331	LEV	∆recJ	0	0.00323334	0.000906151
21.4998	LEV	∆recJ	0	0.0033	0.000945161
21.6664	LEV	∆recJ	0	0.00326667	0.000896908
21.8331	LEV	∆recJ	0	0.0032	0.000757187
21.9998	LEV	∆recJ	0	0.00306667	0.000726482
22.1664	LEV	∆recJ	0	0.0031	0.000814453
22.3331	LEV	∆recJ	0	0.00303333	0.000638573
22.4998	LEV	∆recJ	0	0.00293333	0.000731056
0	no AB	∆recJ	0	0.003	0.002
0.166667	no AB	∆recJ	0	0.00123333	0.000120186
0.333361	no AB	∆recJ	0	0.0012	5.77339e-05
0.500028	no AB	∆recJ	0	0.0012	5.7736e-05
0.666694	no AB	∆recJ	0	0.00163334	3.33339e-05
0.833361	no AB	∆recJ	0	0.002	0.000152751
1.00003	no AB	∆recJ	0	0.00263333	0.000120185
1.16669	no AB	∆recJ	0	0.00323333	0.000145295
1.33336	no AB	∆recJ	0	0.004	0.000208165
1.50003	no AB	∆recJ	0	0.00523334	0.000176382
1.66669	no AB	∆recJ	0	0.0064	0.000360555
1.83336	no AB	∆recJ	0	0.00793334	0.000371186
2.00003	no AB	∆recJ	0	0.00986667	0.000548734
2.16669	no AB	∆recJ	0	0.0129	0.000945162
2.33336	no AB	∆recJ	0	0.0165667	0.00125477
2.50003	no AB	∆recJ	0	0.0211	0.00183394
2.66669	no AB	∆recJ	0	0.0267333	0.00247678
2.83336	no AB	∆recJ	0	0.0339333	0.00277208
3.00003	no AB	∆recJ	0	0.0422667	0.00322714
3.16669	no AB	∆recJ	0	0.0530667	0.00320641
3.33336	no AB	∆recJ	0	0.0670667	0.00337656
3.50003	no AB	∆recJ	0	0.0854	0.00467012
3.66669	no AB	∆recJ	0	0.112167	0.00779879
3.83336	no AB	∆recJ	0	0.152867	0.0169275
4.00003	no AB	∆recJ	0	0.200167	0.0267338
4.16669	no AB	∆recJ	0	0.249433	0.0337501
4.33336	no AB	∆recJ	0	0.297067	0.0391988
4.50003	no AB	∆recJ	0	0.3401	0.0430145
4.66669	no AB	∆recJ	0	0.3889	0.0420025
4.83336	no AB	∆recJ	0	0.4389	0.0413015
5.00003	no AB	∆recJ	0	0.485933	0.03881
5.16669	no AB	∆recJ	0	0.5453	0.0327555
5.33336	no AB	∆recJ	0	0.5931	0.0256968
5.50006	no AB	∆recJ	0	0.6001	0.0195786
5.66669	no AB	∆recJ	0	0.591167	0.0163846
5.83339	no AB	∆recJ	0	0.5922	0.015851
6.00006	no AB	∆recJ	0	0.5956	0.0134031
6.16672	no AB	∆recJ	0	0.593367	0.0117532
6.33339	no AB	∆recJ	0	0.5921	0.00974954
6.50006	no AB	∆recJ	0	0.591133	0.00888114
6.66672	no AB	∆recJ	0	0.591333	0.00821672
6.83339	no AB	∆recJ	0	0.590833	0.00757019
7.00006	no AB	∆recJ	0	0.5868	0.00800146
7.16672	no AB	∆recJ	0	0.585333	0.00769293
7.33339	no AB	∆recJ	0	0.5848	0.00785049
7.50006	no AB	∆recJ	0	0.582867	0.00737774
7.66672	no AB	∆recJ	0	0.583	0.00708119
7.83339	no AB	∆recJ	0	0.5803	0.00747462
8.00006	no AB	∆recJ	0	0.5797	0.00691592
8.16672	no AB	∆recJ	0	0.579267	0.00725198
8.33339	no AB	∆recJ	0	0.578567	0.00693718
8.50006	no AB	∆recJ	0	0.578033	0.00652746
8.66672	no AB	∆recJ	0	0.5774	0.00635321
8.83339	no AB	∆recJ	0	0.577833	0.00646899
9.00006	no AB	∆recJ	0	0.576867	0.00643566
9.16672	no AB	∆recJ	0	0.576433	0.0053249
9.33339	no AB	∆recJ	0	0.577133	0.00647928
9.50006	no AB	∆recJ	0	0.5776	0.0062043
9.66672	no AB	∆recJ	0	0.576933	0.00568107
9.83339	no AB	∆recJ	0	0.577867	0.00558341
10.0001	no AB	∆recJ	0	0.5774	0.00630001
10.1668	no AB	∆recJ	0	0.578733	0.00655904
10.3334	no AB	∆recJ	0	0.579633	0.00612001
10.5001	no AB	∆recJ	0	0.578467	0.0067058
10.6668	no AB	∆recJ	0	0.5804	0.0062554
10.8334	no AB	∆recJ	0	0.5819	0.00685054
11.0001	no AB	∆recJ	0	0.581633	0.00756623
11.1668	no AB	∆recJ	0	0.5814	0.00743326
11.3334	no AB	∆recJ	0	0.5815	0.0071631
11.5001	no AB	∆recJ	0	0.5809	0.00676857
11.6668	no AB	∆recJ	0	0.581033	0.00692924
11.8334	no AB	∆recJ	0	0.581033	0.00709655
12.0001	no AB	∆recJ	0	0.581567	0.0069302
12.1668	no AB	∆recJ	0	0.5801	0.00705337
12.3334	no AB	∆recJ	0	0.5817	0.00713956
12.5001	no AB	∆recJ	0	0.5813	0.00665658
12.6668	no AB	∆recJ	0	0.581	0.00755007
12.8334	no AB	∆recJ	0	0.5814	0.00672011
13.0001	no AB	∆recJ	0	0.581767	0.00665842
13.1668	no AB	∆recJ	0	0.5814	0.00726659
13.3334	no AB	∆recJ	0	0.580167	0.00703333
13.5001	no AB	∆recJ	0	0.580733	0.00682406
13.6668	no AB	∆recJ	0	0.580567	0.00678831
13.8334	no AB	∆recJ	0	0.5814	0.00740204
14.0001	no AB	∆recJ	0	0.5805	0.0065
14.1668	no AB	∆recJ	0	0.5799	0.00717566
14.3334	no AB	∆recJ	0	0.5802	0.00740561
14.5001	no AB	∆recJ	0	0.579333	0.00691818
14.6668	no AB	∆recJ	0	0.579267	0.00793355
14.8334	no AB	∆recJ	0	0.5792	0.00737496
15.0001	no AB	∆recJ	0	0.577933	0.00826848
15.1668	no AB	∆recJ	0	0.5778	0.00805129
15.3334	no AB	∆recJ	0	0.5774	0.00795256
15.5001	no AB	∆recJ	0	0.576267	0.00774711
15.6668	no AB	∆recJ	0	0.576833	0.00812534
15.8334	no AB	∆recJ	0	0.575733	0.00803166
16.0001	no AB	∆recJ	0	0.5755	0.00815127
16.1664	no AB	∆recJ	0	0.5751	0.00855123
16.3331	no AB	∆recJ	0	0.5748	0.00860698
16.4997	no AB	∆recJ	0	0.573733	0.00861709
16.6664	no AB	∆recJ	0	0.5732	0.00865391
16.8331	no AB	∆recJ	0	0.572767	0.00923622
16.9997	no AB	∆recJ	0	0.571667	0.00924217
17.1664	no AB	∆recJ	0	0.572067	0.00985027
17.3331	no AB	∆recJ	0	0.571267	0.00913352
17.4997	no AB	∆recJ	0	0.571233	0.00927116
17.6664	no AB	∆recJ	0	0.5704	0.00875118
17.8331	no AB	∆recJ	0	0.569333	0.00966683
17.9997	no AB	∆recJ	0	0.5694	0.00940284
18.1664	no AB	∆recJ	0	0.568267	0.00903352
18.3331	no AB	∆recJ	0	0.567933	0.00976735
18.4997	no AB	∆recJ	0	0.566933	0.00956684
18.6664	no AB	∆recJ	0	0.566433	0.0098167
18.8331	no AB	∆recJ	0	0.5655	0.00965212
18.9997	no AB	∆recJ	0	0.563967	0.00995361
19.1664	no AB	∆recJ	0	0.563433	0.0101681
19.3331	no AB	∆recJ	0	0.563267	0.010034
19.4997	no AB	∆recJ	0	0.562133	0.0103668
19.6664	no AB	∆recJ	0	0.561367	0.0103834
19.8331	no AB	∆recJ	0	0.559767	0.0104359
19.9997	no AB	∆recJ	0	0.5592	0.00990421
20.1664	no AB	∆recJ	0	0.558633	0.0102187
20.3331	no AB	∆recJ	0	0.558233	0.0103177
20.4997	no AB	∆recJ	0	0.555533	0.0107232
20.6664	no AB	∆recJ	0	0.5552	0.010065
20.8331	no AB	∆recJ	0	0.5543	0.01061
20.9998	no AB	∆recJ	0	0.552267	0.0103901
21.1664	no AB	∆recJ	0	0.551833	0.0108791
21.3331	no AB	∆recJ	0	0.550367	0.010688
21.4998	no AB	∆recJ	0	0.548467	0.0106434
21.6664	no AB	∆recJ	0	0.546733	0.0101799
21.8331	no AB	∆recJ	0	0.546233	0.0104859
21.9998	no AB	∆recJ	0	0.543433	0.0105975
22.1664	no AB	∆recJ	0	0.542133	0.0099802
22.3331	no AB	∆recJ	0	0.540567	0.0100137
22.4998	no AB	∆recJ	0	0.538033	0.0097424
0	LEV	WT	0	0.00126667	0.00021858
0.166667	LEV	WT	0	0.00126667	0.000145297
0.333361	LEV	WT	0	0.00113333	6.66653e-05
0.500028	LEV	WT	0	0.00113333	8.81909e-05
0.666694	LEV	WT	0	0.00156667	0.000120185
0.833361	LEV	WT	0	0.00183333	6.66678e-05
1.00003	LEV	WT	0	0.00216667	0.000120185
1.16669	LEV	WT	0	0.0026	0.000173206
1.33336	LEV	WT	0	0.00303334	0.000145297
1.50003	LEV	WT	0	0.00406667	6.66666e-05
1.66669	LEV	WT	0	0.00403334	8.81927e-05
1.83336	LEV	WT	0	0.0047	5.77339e-05
2.00003	LEV	WT	0	0.00526667	0.000120185
2.16669	LEV	WT	0	0.00606667	6.66653e-05
2.33336	LEV	WT	0	0.00663333	8.81932e-05
2.50003	LEV	WT	0	0.0071	0.000115468
2.66669	LEV	WT	0	0.0078	0.000200001
2.83336	LEV	WT	0	0.0085	0.000251661
3.00003	LEV	WT	0	0.00916667	0.000185594
3.16669	LEV	WT	0	0.00976667	0.000145295
3.33336	LEV	WT	0	0.0104667	0.000333334
3.50003	LEV	WT	0	0.0113	0.00025166
3.66669	LEV	WT	0	0.012	0.000416332
3.83336	LEV	WT	0	0.0126	0.000503322
4.00003	LEV	WT	0	0.0136667	0.000584047
4.16669	LEV	WT	0	0.0141	0.000750554
4.33336	LEV	WT	0	0.0151667	0.000783867
4.50003	LEV	WT	0	0.0159667	0.000783866
4.66669	LEV	WT	0	0.017	0.001
4.83336	LEV	WT	0	0.0179333	0.00116809
5.00003	LEV	WT	0	0.0192	0.0013
5.16669	LEV	WT	0	0.0201667	0.00123333
5.33336	LEV	WT	0	0.0212667	0.00148361
5.50006	LEV	WT	0	0.0226	0.0014
5.66669	LEV	WT	0	0.0236	0.00170392
5.83339	LEV	WT	0	0.0251667	0.00198858
6.00006	LEV	WT	0	0.0262333	0.00198018
6.16672	LEV	WT	0	0.0279	0.00222711
6.33339	LEV	WT	0	0.0290667	0.00260278
6.50006	LEV	WT	0	0.0309667	0.00255691
6.66672	LEV	WT	0	0.0327	0.0025697
6.83339	LEV	WT	0	0.0341333	0.00293617
7.00006	LEV	WT	0	0.0361	0.00326548
7.16672	LEV	WT	0	0.0381	0.00356418
7.33339	LEV	WT	0	0.0397333	0.00356854
7.50006	LEV	WT	0	0.0419333	0.00371184
7.66672	LEV	WT	0	0.0440667	0.00392994
7.83339	LEV	WT	0	0.0465667	0.0042353
8.00006	LEV	WT	0	0.0489	0.00456399
8.16672	LEV	WT	0	0.0516333	0.00463765
8.33339	LEV	WT	0	0.0539667	0.0045557
8.50006	LEV	WT	0	0.0572667	0.00480428
8.66672	LEV	WT	0	0.0602	0.00502925
8.83339	LEV	WT	0	0.0631333	0.00556248
9.00006	LEV	WT	0	0.0663	0.00555608
9.16672	LEV	WT	0	0.0698333	0.00575162
9.33339	LEV	WT	0	0.0735333	0.00588369
9.50006	LEV	WT	0	0.0774	0.00572626
9.66672	LEV	WT	0	0.0819	0.00588586
9.83339	LEV	WT	0	0.0862	0.00587055
10.0001	LEV	WT	0	0.0905667	0.00586923
10.1668	LEV	WT	0	0.0950333	0.0058984
10.3334	LEV	WT	0	0.1003	0.00595007
10.5001	LEV	WT	0	0.1059	0.00609618
10.6668	LEV	WT	0	0.111933	0.00603333
10.8334	LEV	WT	0	0.118067	0.00516796
11.0001	LEV	WT	0	0.124367	0.00569395
11.1668	LEV	WT	0	0.131033	0.00532426
11.3334	LEV	WT	0	0.136967	0.00479247
11.5001	LEV	WT	0	0.1435	0.00462313
11.6668	LEV	WT	0	0.149333	0.00445172
11.8334	LEV	WT	0	0.155333	0.00479491
12.0001	LEV	WT	0	0.160133	0.0053766
12.1668	LEV	WT	0	0.165833	0.00735852
12.3334	LEV	WT	0	0.170333	0.00888451
12.5001	LEV	WT	0	0.1773	0.009943
12.6668	LEV	WT	0	0.182467	0.0111197
12.8334	LEV	WT	0	0.1903	0.0133717
13.0001	LEV	WT	0	0.197867	0.0134169
13.1668	LEV	WT	0	0.205767	0.0149069
13.3334	LEV	WT	0	0.213933	0.0154769
13.5001	LEV	WT	0	0.223933	0.0163876
13.6668	LEV	WT	0	0.233567	0.0183348
13.8334	LEV	WT	0	0.245733	0.0194266
14.0001	LEV	WT	0	0.2555	0.021001
14.1668	LEV	WT	0	0.2672	0.0220505
14.3334	LEV	WT	0	0.277967	0.0210303
14.5001	LEV	WT	0	0.2907	0.0216973
14.6668	LEV	WT	0	0.3026	0.020619
14.8334	LEV	WT	0	0.3121	0.0200492
15.0001	LEV	WT	0	0.321133	0.0165893
15.1668	LEV	WT	0	0.328	0.014819
15.3334	LEV	WT	0	0.332833	0.013345
15.5001	LEV	WT	0	0.3366	0.0125821
15.6668	LEV	WT	0	0.338633	0.0124606
15.8334	LEV	WT	0	0.339533	0.0127641
16.0001	LEV	WT	0	0.341367	0.0132091
16.1664	LEV	WT	0	0.342367	0.0136228
16.3331	LEV	WT	0	0.342433	0.012617
16.4997	LEV	WT	0	0.344567	0.0111873
16.6664	LEV	WT	0	0.3431	0.0107821
16.8331	LEV	WT	0	0.343933	0.0115645
16.9997	LEV	WT	0	0.343033	0.011444
17.1664	LEV	WT	0	0.3408	0.0118745
17.3331	LEV	WT	0	0.339033	0.0116908
17.4997	LEV	WT	0	0.3365	0.0111216
17.6664	LEV	WT	0	0.3344	0.0113518
17.8331	LEV	WT	0	0.332933	0.0110185
17.9997	LEV	WT	0	0.331733	0.0118195
18.1664	LEV	WT	0	0.330767	0.0115658
18.3331	LEV	WT	0	0.3304	0.0114765
18.4997	LEV	WT	0	0.3292	0.0122231
18.6664	LEV	WT	0	0.328933	0.0126484
18.8331	LEV	WT	0	0.327467	0.0125842
18.9997	LEV	WT	0	0.326967	0.0129366
19.1664	LEV	WT	0	0.325833	0.0127678
19.3331	LEV	WT	0	0.3251	0.0129516
19.4997	LEV	WT	0	0.3242	0.0128005
19.6664	LEV	WT	0	0.323167	0.0127492
19.8331	LEV	WT	0	0.322533	0.0133768
19.9997	LEV	WT	0	0.321767	0.0136057
20.1664	LEV	WT	0	0.321333	0.0134256
20.3331	LEV	WT	0	0.3204	0.0131183
20.4997	LEV	WT	0	0.3199	0.0130699
20.6664	LEV	WT	0	0.318867	0.0128006
20.8331	LEV	WT	0	0.318833	0.0129795
20.9998	LEV	WT	0	0.3177	0.0126706
21.1664	LEV	WT	0	0.317033	0.0125827
21.3331	LEV	WT	0	0.3166	0.0130669
21.4998	LEV	WT	0	0.3161	0.0126223
21.6664	LEV	WT	0	0.315667	0.0125441
21.8331	LEV	WT	0	0.315533	0.0126826
21.9998	LEV	WT	0	0.314667	0.012389
22.1664	LEV	WT	0	0.314033	0.0116247
22.3331	LEV	WT	0	0.313633	0.010968
22.4998	LEV	WT	0	0.313567	0.0114451
0	no AB	WT	0	0.00116666	8.81909e-05
0.166667	no AB	WT	0	0.001	0
0.333361	no AB	WT	0	0.00116666	8.81909e-05
0.500028	no AB	WT	0	0.00126667	0.00021858
0.666694	no AB	WT	0	0.00153333	8.81909e-05
0.833361	no AB	WT	0	0.00183333	0.000133332
1.00003	no AB	WT	0	0.00243333	0.00020276
1.16669	no AB	WT	0	0.0029	0.000264575
1.33336	no AB	WT	0	0.00356667	0.000284801
1.50003	no AB	WT	0	0.00473333	0.000440959
1.66669	no AB	WT	0	0.00536667	0.00049103
1.83336	no AB	WT	0	0.00673333	0.000648929
2.00003	no AB	WT	0	0.00836666	0.000811036
2.16669	no AB	WT	0	0.0105	0.00111505
2.33336	no AB	WT	0	0.0131333	0.0013691
2.50003	no AB	WT	0	0.0168333	0.00161795
2.66669	no AB	WT	0	0.0210333	0.00225783
2.83336	no AB	WT	0	0.0265	0.00283608
3.00003	no AB	WT	0	0.0342333	0.00367257
3.16669	no AB	WT	0	0.0435333	0.00475581
3.33336	no AB	WT	0	0.0557667	0.00606886
3.50003	no AB	WT	0	0.0695333	0.00758097
3.66669	no AB	WT	0	0.0871333	0.00892605
3.83336	no AB	WT	0	0.111133	0.0108339
4.00003	no AB	WT	0	0.1411	0.0137655
4.16669	no AB	WT	0	0.177467	0.0156637
4.33336	no AB	WT	0	0.2164	0.0164839
4.50003	no AB	WT	0	0.253567	0.0190239
4.66669	no AB	WT	0	0.293167	0.0193106
4.83336	no AB	WT	0	0.344067	0.0215503
5.00003	no AB	WT	0	0.4019	0.0236894
5.16669	no AB	WT	0	0.479833	0.0288973
5.33336	no AB	WT	0	0.540167	0.0192448
5.50006	no AB	WT	0	0.5556	0.0139097
5.66669	no AB	WT	0	0.556233	0.0130396
5.83339	no AB	WT	0	0.561633	0.0116023
6.00006	no AB	WT	0	0.5693	0.00986526
6.16672	no AB	WT	0	0.573767	0.00893537
6.33339	no AB	WT	0	0.581267	0.00957955
6.50006	no AB	WT	0	0.5857	0.00900906
6.66672	no AB	WT	0	0.5888	0.00935521
6.83339	no AB	WT	0	0.590133	0.00826425
7.00006	no AB	WT	0	0.590967	0.00836547
7.16672	no AB	WT	0	0.5903	0.00878484
7.33339	no AB	WT	0	0.5896	0.00846542
7.50006	no AB	WT	0	0.591	0.0085738
7.66672	no AB	WT	0	0.5896	0.00800897
7.83339	no AB	WT	0	0.590167	0.00828581
8.00006	no AB	WT	0	0.591067	0.00883655
8.16672	no AB	WT	0	0.590033	0.00834053
8.33339	no AB	WT	0	0.5894	0.0082658
8.50006	no AB	WT	0	0.589267	0.00841433
8.66672	no AB	WT	0	0.5893	0.0090013
8.83339	no AB	WT	0	0.588433	0.00889988
9.00006	no AB	WT	0	0.588367	0.00925298
9.16672	no AB	WT	0	0.585767	0.0082733
9.33339	no AB	WT	0	0.587067	0.00886684
9.50006	no AB	WT	0	0.587233	0.00926936
9.66672	no AB	WT	0	0.5868	0.00860774
9.83339	no AB	WT	0	0.586633	0.00881519
10.0001	no AB	WT	0	0.585433	0.00961463
10.1668	no AB	WT	0	0.586	0.00980765
10.3334	no AB	WT	0	0.5859	0.00930018
10.5001	no AB	WT	0	0.584467	0.0107114
10.6668	no AB	WT	0	0.584533	0.00935402
10.8334	no AB	WT	0	0.5845	0.0101081
11.0001	no AB	WT	0	0.585833	0.010891
11.1668	no AB	WT	0	0.584767	0.00981502
11.3334	no AB	WT	0	0.584333	0.0109121
11.5001	no AB	WT	0	0.5831	0.00942409
11.6668	no AB	WT	0	0.583567	0.0102803
11.8334	no AB	WT	0	0.582767	0.0101925
12.0001	no AB	WT	0	0.582667	0.0104234
12.1668	no AB	WT	0	0.581833	0.0106521
12.3334	no AB	WT	0	0.5808	0.0100583
12.5001	no AB	WT	0	0.581267	0.0109414
12.6668	no AB	WT	0	0.580967	0.0110852
12.8334	no AB	WT	0	0.579933	0.0102822
13.0001	no AB	WT	0	0.579133	0.0115518
13.1668	no AB	WT	0	0.579267	0.0113163
13.3334	no AB	WT	0	0.578433	0.0108256
13.5001	no AB	WT	0	0.578867	0.0109463
13.6668	no AB	WT	0	0.5776	0.0109986
13.8334	no AB	WT	0	0.576867	0.011146
14.0001	no AB	WT	0	0.576833	0.0103705
14.1668	no AB	WT	0	0.5756	0.0103966
14.3334	no AB	WT	0	0.575867	0.0106843
14.5001	no AB	WT	0	0.575433	0.0103287
14.6668	no AB	WT	0	0.5743	0.0106039
14.8334	no AB	WT	0	0.5751	0.00985714
15.0001	no AB	WT	0	0.573733	0.00968269
15.1668	no AB	WT	0	0.5733	0.00951438
15.3334	no AB	WT	0	0.571967	0.00912218
15.5001	no AB	WT	0	0.572133	0.00943651
15.6668	no AB	WT	0	0.572267	0.00929164
15.8334	no AB	WT	0	0.5707	0.00854245
16.0001	no AB	WT	0	0.570233	0.00848338
16.1664	no AB	WT	0	0.5708	0.00814514
16.3331	no AB	WT	0	0.5698	0.00844451
16.4997	no AB	WT	0	0.569233	0.0091552
16.6664	no AB	WT	0	0.568533	0.00813518
16.8331	no AB	WT	0	0.5683	0.00852369
16.9997	no AB	WT	0	0.567433	0.00853021
17.1664	no AB	WT	0	0.567133	0.00909309
17.3331	no AB	WT	0	0.566	0.00868505
17.4997	no AB	WT	0	0.566267	0.00875639
17.6664	no AB	WT	0	0.565967	0.00792178
17.8331	no AB	WT	0	0.564133	0.00816585
17.9997	no AB	WT	0	0.5633	0.00835843
18.1664	no AB	WT	0	0.562133	0.00826848
18.3331	no AB	WT	0	0.561933	0.00827653
18.4997	no AB	WT	0	0.561033	0.00827392
18.6664	no AB	WT	0	0.5595	0.00796889
18.8331	no AB	WT	0	0.557633	0.00817177
18.9997	no AB	WT	0	0.558133	0.00811796
19.1664	no AB	WT	0	0.5567	0.00719236
19.3331	no AB	WT	0	0.5544	0.0082561
19.4997	no AB	WT	0	0.555333	0.00796855
19.6664	no AB	WT	0	0.552667	0.00773676
19.8331	no AB	WT	0	0.550467	0.00759261
19.9997	no AB	WT	0	0.548233	0.00732126
20.1664	no AB	WT	0	0.5471	0.00792548
20.3331	no AB	WT	0	0.545133	0.00829104
20.4997	no AB	WT	0	0.543633	0.00819132
20.6664	no AB	WT	0	0.5416	0.00796575
20.8331	no AB	WT	0	0.539	0.00843584
20.9998	no AB	WT	0	0.5364	0.00854419
21.1664	no AB	WT	0	0.534267	0.0082303
21.3331	no AB	WT	0	0.528967	0.00867417
21.4998	no AB	WT	0	0.527133	0.0089982
21.6664	no AB	WT	0	0.5231	0.00959288
21.8331	no AB	WT	0	0.519433	0.00962501
21.9998	no AB	WT	0	0.513967	0.0100494
22.1664	no AB	WT	0	0.5104	0.0100957
22.3331	no AB	WT	0	0.504267	0.0110197
22.4998	no AB	WT	0	0.4988	0.0108187
0	LEV	∆recJ	10	0.00136667	0.000366668
0.166667	LEV	∆recJ	10	0.0011	5.77339e-05
0.333361	LEV	∆recJ	10	0.00116667	0.000120185
0.500028	LEV	∆recJ	10	0.0011	5.77339e-05
0.666694	LEV	∆recJ	10	0.00133333	3.33327e-05
0.833361	LEV	∆recJ	10	0.00146667	6.66678e-05
1.00003	LEV	∆recJ	10	0.00203333	0.000120185
1.16669	LEV	∆recJ	10	0.00256667	0.000120185
1.33336	LEV	∆recJ	10	0.00303333	0.000145297
1.50003	LEV	∆recJ	10	0.00423333	0.000448455
1.66669	LEV	∆recJ	10	0.0045	0.000378596
1.83336	LEV	∆recJ	10	0.00516667	0.00020276
2.00003	LEV	∆recJ	10	0.0061	0.000472583
2.16669	LEV	∆recJ	10	0.0072	0.000513162
2.33336	LEV	∆recJ	10	0.00806667	0.000633333
2.50003	LEV	∆recJ	10	0.0092	0.000642912
2.66669	LEV	∆recJ	10	0.0104333	0.00079652
2.83336	LEV	∆recJ	10	0.0117	0.000901851
3.00003	LEV	∆recJ	10	0.0133667	0.00102686
3.16669	LEV	∆recJ	10	0.0145667	0.00121701
3.33336	LEV	∆recJ	10	0.0163	0.00141067
3.50003	LEV	∆recJ	10	0.0181667	0.00141696
3.66669	LEV	∆recJ	10	0.0199667	0.0016231
3.83336	LEV	∆recJ	10	0.0218667	0.00176761
4.00003	LEV	∆recJ	10	0.0245	0.00180093
4.16669	LEV	∆recJ	10	0.0264667	0.00206667
4.33336	LEV	∆recJ	10	0.0294667	0.00221686
4.50003	LEV	∆recJ	10	0.0316667	0.00246937
4.66669	LEV	∆recJ	10	0.0355667	0.00261683
4.83336	LEV	∆recJ	10	0.0390667	0.00292024
5.00003	LEV	∆recJ	10	0.0433333	0.00323385
5.16669	LEV	∆recJ	10	0.0470333	0.00344109
5.33336	LEV	∆recJ	10	0.0521	0.00331814
5.50006	LEV	∆recJ	10	0.0575333	0.00373512
5.66669	LEV	∆recJ	10	0.0637333	0.00394856
5.83339	LEV	∆recJ	10	0.0703667	0.0040176
6.00006	LEV	∆recJ	10	0.0774	0.00410366
6.16672	LEV	∆recJ	10	0.0845667	0.00379752
6.33339	LEV	∆recJ	10	0.0925667	0.00346715
6.50006	LEV	∆recJ	10	0.101933	0.0032503
6.66672	LEV	∆recJ	10	0.1105	0.00395095
6.83339	LEV	∆recJ	10	0.1204	0.00478435
7.00006	LEV	∆recJ	10	0.1304	0.00610765
7.16672	LEV	∆recJ	10	0.1405	0.00808723
7.33339	LEV	∆recJ	10	0.152867	0.00947792
7.50006	LEV	∆recJ	10	0.164667	0.0104603
7.66672	LEV	∆recJ	10	0.176533	0.0132886
7.83339	LEV	∆recJ	10	0.187367	0.0155488
8.00006	LEV	∆recJ	10	0.1998	0.0159303
8.16672	LEV	∆recJ	10	0.211667	0.0183331
8.33339	LEV	∆recJ	10	0.223867	0.0175809
8.50006	LEV	∆recJ	10	0.233667	0.0201012
8.66672	LEV	∆recJ	10	0.245067	0.020698
8.83339	LEV	∆recJ	10	0.2584	0.024141
9.00006	LEV	∆recJ	10	0.271233	0.0262402
9.16672	LEV	∆recJ	10	0.285367	0.0272343
9.33339	LEV	∆recJ	10	0.298667	0.0291772
9.50006	LEV	∆recJ	10	0.313	0.0295816
9.66672	LEV	∆recJ	10	0.3292	0.031161
9.83339	LEV	∆recJ	10	0.343867	0.0315168
10.0001	LEV	∆recJ	10	0.3625	0.0327338
10.1668	LEV	∆recJ	10	0.3787	0.0325623
10.3334	LEV	∆recJ	10	0.387533	0.0312834
10.5001	LEV	∆recJ	10	0.4031	0.0273907
10.6668	LEV	∆recJ	10	0.413967	0.0262445
10.8334	LEV	∆recJ	10	0.4211	0.0241595
11.0001	LEV	∆recJ	10	0.4263	0.0237577
11.1668	LEV	∆recJ	10	0.4278	0.0233041
11.3334	LEV	∆recJ	10	0.4313	0.0210557
11.5001	LEV	∆recJ	10	0.436433	0.0175262
11.6668	LEV	∆recJ	10	0.4387	0.0180583
11.8334	LEV	∆recJ	10	0.441267	0.0196191
12.0001	LEV	∆recJ	10	0.4428	0.0191082
12.1668	LEV	∆recJ	10	0.444467	0.0176549
12.3334	LEV	∆recJ	10	0.4446	0.0164
12.5001	LEV	∆recJ	10	0.4447	0.0154432
12.6668	LEV	∆recJ	10	0.445433	0.0144135
12.8334	LEV	∆recJ	10	0.444433	0.0150362
13.0001	LEV	∆recJ	10	0.441667	0.0160138
13.1668	LEV	∆recJ	10	0.438767	0.0160088
13.3334	LEV	∆recJ	10	0.436033	0.0159777
13.5001	LEV	∆recJ	10	0.432667	0.0159729
13.6668	LEV	∆recJ	10	0.430733	0.0155917
13.8334	LEV	∆recJ	10	0.429067	0.0156569
14.0001	LEV	∆recJ	10	0.426467	0.0148508
14.1668	LEV	∆recJ	10	0.425167	0.0150865
14.3334	LEV	∆recJ	10	0.424067	0.0150618
14.5001	LEV	∆recJ	10	0.422233	0.0150537
14.6668	LEV	∆recJ	10	0.4213	0.0148759
14.8334	LEV	∆recJ	10	0.420067	0.0147628
15.0001	LEV	∆recJ	10	0.4181	0.0146552
15.1668	LEV	∆recJ	10	0.4166	0.0148769
15.3334	LEV	∆recJ	10	0.4168	0.0147929
15.5001	LEV	∆recJ	10	0.415133	0.0145518
15.6668	LEV	∆recJ	10	0.414467	0.0144449
15.8334	LEV	∆recJ	10	0.413133	0.0143411
16.0001	LEV	∆recJ	10	0.412633	0.0144232
16.1664	LEV	∆recJ	10	0.4116	0.0141524
16.3331	LEV	∆recJ	10	0.410633	0.0140709
16.4997	LEV	∆recJ	10	0.4104	0.0141566
16.6664	LEV	∆recJ	10	0.409633	0.0142668
16.8331	LEV	∆recJ	10	0.4092	0.01415
16.9997	LEV	∆recJ	10	0.409133	0.0138667
17.1664	LEV	∆recJ	10	0.408533	0.0139169
17.3331	LEV	∆recJ	10	0.407767	0.0139884
17.4997	LEV	∆recJ	10	0.407367	0.0139834
17.6664	LEV	∆recJ	10	0.407167	0.0138338
17.8331	LEV	∆recJ	10	0.406967	0.0137834
17.9997	LEV	∆recJ	10	0.4064	0.0135005
18.1664	LEV	∆recJ	10	0.406	0.0133503
18.3331	LEV	∆recJ	10	0.404933	0.0129193
18.4997	LEV	∆recJ	10	0.404667	0.0130834
18.6664	LEV	∆recJ	10	0.404433	0.0128667
18.8331	LEV	∆recJ	10	0.404567	0.0130335
18.9997	LEV	∆recJ	10	0.4034	0.0129503
19.1664	LEV	∆recJ	10	0.404167	0.0125836
19.3331	LEV	∆recJ	10	0.403	0.01265
19.4997	LEV	∆recJ	10	0.402533	0.0122701
19.6664	LEV	∆recJ	10	0.4022	0.0121517
19.8331	LEV	∆recJ	10	0.401167	0.0120842
19.9997	LEV	∆recJ	10	0.401433	0.012117
20.1664	LEV	∆recJ	10	0.4007	0.01225
20.3331	LEV	∆recJ	10	0.400267	0.0117876
20.4997	LEV	∆recJ	10	0.3998	0.0117
20.6664	LEV	∆recJ	10	0.399233	0.0117672
20.8331	LEV	∆recJ	10	0.399	0.0116518
20.9998	LEV	∆recJ	10	0.398333	0.0114167
21.1664	LEV	∆recJ	10	0.397867	0.0114346
21.3331	LEV	∆recJ	10	0.397133	0.0110197
21.4998	LEV	∆recJ	10	0.396667	0.0109358
21.6664	LEV	∆recJ	10	0.396133	0.010917
21.8331	LEV	∆recJ	10	0.395767	0.0110339
21.9998	LEV	∆recJ	10	0.395033	0.0106186
22.1664	LEV	∆recJ	10	0.394133	0.0107232
22.3331	LEV	∆recJ	10	0.393467	0.0108837
22.4998	LEV	∆recJ	10	0.3928	0.0109038
0	no AB	∆recJ	10	0.00136667	0.000166665
0.166667	no AB	∆recJ	10	0.00106667	6.66653e-05
0.333361	no AB	∆recJ	10	0.0013	0.00011547
0.500028	no AB	∆recJ	10	0.00113334	6.66678e-05
0.666694	no AB	∆recJ	10	0.0016	9.99992e-05
0.833361	no AB	∆recJ	10	0.00203333	0.000145297
1.00003	no AB	∆recJ	10	0.00286667	0.000218581
1.16669	no AB	∆recJ	10	0.00353333	0.00038442
1.33336	no AB	∆recJ	10	0.00466667	0.000517474
1.50003	no AB	∆recJ	10	0.0065	0.000750554
1.66669	no AB	∆recJ	10	0.0077	0.001
1.83336	no AB	∆recJ	10	0.0102667	0.00117237
2.00003	no AB	∆recJ	10	0.0129667	0.00156773
2.16669	no AB	∆recJ	10	0.0168	0.00181475
2.33336	no AB	∆recJ	10	0.0222	0.00244404
2.50003	no AB	∆recJ	10	0.0287	0.00297378
2.66669	no AB	∆recJ	10	0.0368333	0.00355731
2.83336	no AB	∆recJ	10	0.0464	0.00386264
3.00003	no AB	∆recJ	10	0.0593	0.00403361
3.16669	no AB	∆recJ	10	0.0766333	0.00418583
3.33336	no AB	∆recJ	10	0.0988333	0.00380803
3.50003	no AB	∆recJ	10	0.1283	0.0049339
3.66669	no AB	∆recJ	10	0.1634	0.00617333
3.83336	no AB	∆recJ	10	0.2079	0.00997113
4.00003	no AB	∆recJ	10	0.2633	0.0138392
4.16669	no AB	∆recJ	10	0.3206	0.018167
4.33336	no AB	∆recJ	10	0.365433	0.0157752
4.50003	no AB	∆recJ	10	0.4194	0.0165683
4.66669	no AB	∆recJ	10	0.480767	0.0190263
4.83336	no AB	∆recJ	10	0.5488	0.0173433
5.00003	no AB	∆recJ	10	0.603567	0.0137904
5.16669	no AB	∆recJ	10	0.6135	0.00973876
5.33336	no AB	∆recJ	10	0.613	0.00920072
5.50006	no AB	∆recJ	10	0.619667	0.00832474
5.66669	no AB	∆recJ	10	0.622267	0.00815073
5.83339	no AB	∆recJ	10	0.6187	0.00646633
6.00006	no AB	∆recJ	10	0.618	0.00618493
6.16672	no AB	∆recJ	10	0.615467	0.00586921
6.33339	no AB	∆recJ	10	0.613433	0.00578916
6.50006	no AB	∆recJ	10	0.611733	0.00640946
6.66672	no AB	∆recJ	10	0.609333	0.00551673
6.83339	no AB	∆recJ	10	0.606733	0.00645429
7.00006	no AB	∆recJ	10	0.604233	0.00548645
7.16672	no AB	∆recJ	10	0.6013	0.00551393
7.33339	no AB	∆recJ	10	0.5996	0.00533512
7.50006	no AB	∆recJ	10	0.5984	0.0053426
7.66672	no AB	∆recJ	10	0.5962	0.00419682
7.83339	no AB	∆recJ	10	0.595833	0.00423688
8.00006	no AB	∆recJ	10	0.595367	0.00490725
8.16672	no AB	∆recJ	10	0.595567	0.0042463
8.33339	no AB	∆recJ	10	0.5946	0.00522144
8.50006	no AB	∆recJ	10	0.594267	0.00411678
8.66672	no AB	∆recJ	10	0.592033	0.00369203
8.83339	no AB	∆recJ	10	0.592233	0.00444386
9.00006	no AB	∆recJ	10	0.593033	0.00449159
9.16672	no AB	∆recJ	10	0.591033	0.00459612
9.33339	no AB	∆recJ	10	0.591367	0.00417984
9.50006	no AB	∆recJ	10	0.591767	0.0042286
9.66672	no AB	∆recJ	10	0.5914	0.00450926
9.83339	no AB	∆recJ	10	0.591367	0.00417984
10.0001	no AB	∆recJ	10	0.590933	0.00424356
10.1668	no AB	∆recJ	10	0.591567	0.00374893
10.3334	no AB	∆recJ	10	0.591667	0.00467666
10.5001	no AB	∆recJ	10	0.5913	0.00383535
10.6668	no AB	∆recJ	10	0.592767	0.00474035
10.8334	no AB	∆recJ	10	0.5938	0.0038371
11.0001	no AB	∆recJ	10	0.5931	0.00401124
11.1668	no AB	∆recJ	10	0.592933	0.00470259
11.3334	no AB	∆recJ	10	0.593367	0.00354699
11.5001	no AB	∆recJ	10	0.592833	0.00434447
11.6668	no AB	∆recJ	10	0.591467	0.00351015
11.8334	no AB	∆recJ	10	0.593567	0.00383159
12.0001	no AB	∆recJ	10	0.5941	0.00353601
12.1668	no AB	∆recJ	10	0.5932	0.0043981
12.3334	no AB	∆recJ	10	0.5952	0.00355294
12.5001	no AB	∆recJ	10	0.594833	0.00429818
12.6668	no AB	∆recJ	10	0.5944	0.00420001
12.8334	no AB	∆recJ	10	0.596333	0.00440957
13.0001	no AB	∆recJ	10	0.596033	0.00368435
13.1668	no AB	∆recJ	10	0.596033	0.00357973
13.3334	no AB	∆recJ	10	0.5953	0.00351189
13.5001	no AB	∆recJ	10	0.5959	0.00395516
13.6668	no AB	∆recJ	10	0.5957	0.00428524
13.8334	no AB	∆recJ	10	0.596567	0.00401096
14.0001	no AB	∆recJ	10	0.596033	0.0041898
14.1668	no AB	∆recJ	10	0.595667	0.00436438
14.3334	no AB	∆recJ	10	0.596633	0.00496465
14.5001	no AB	∆recJ	10	0.594767	0.00434715
14.6668	no AB	∆recJ	10	0.5952	0.00409185
14.8334	no AB	∆recJ	10	0.595667	0.00388344
15.0001	no AB	∆recJ	10	0.5945	0.00354729
15.1668	no AB	∆recJ	10	0.5951	0.0035763
15.3334	no AB	∆recJ	10	0.594867	0.00346425
15.5001	no AB	∆recJ	10	0.593	0.00359999
15.6668	no AB	∆recJ	10	0.592967	0.0032936
15.8334	no AB	∆recJ	10	0.593033	0.00401759
16.0001	no AB	∆recJ	10	0.592767	0.00374448
16.1664	no AB	∆recJ	10	0.5929	0.00360046
16.3331	no AB	∆recJ	10	0.591667	0.00372394
16.4997	no AB	∆recJ	10	0.5916	0.0038553
16.6664	no AB	∆recJ	10	0.5914	0.00372871
16.8331	no AB	∆recJ	10	0.591733	0.00306885
16.9997	no AB	∆recJ	10	0.5902	0.00323316
17.1664	no AB	∆recJ	10	0.589433	0.0032385
17.3331	no AB	∆recJ	10	0.589133	0.00383507
17.4997	no AB	∆recJ	10	0.589367	0.00347242
17.6664	no AB	∆recJ	10	0.589133	0.00347434
17.8331	no AB	∆recJ	10	0.588433	0.00303004
17.9997	no AB	∆recJ	10	0.587967	0.00317613
18.1664	no AB	∆recJ	10	0.586867	0.00366713
18.3331	no AB	∆recJ	10	0.587033	0.00276065
18.4997	no AB	∆recJ	10	0.5851	0.00343947
18.6664	no AB	∆recJ	10	0.584533	0.00258992
18.8331	no AB	∆recJ	10	0.5842	0.00330808
18.9997	no AB	∆recJ	10	0.583733	0.00274853
19.1664	no AB	∆recJ	10	0.583167	0.00279543
19.3331	no AB	∆recJ	10	0.5819	0.00255409
19.4997	no AB	∆recJ	10	0.581133	0.00287594
19.6664	no AB	∆recJ	10	0.5803	0.00298161
19.8331	no AB	∆recJ	10	0.579	0.0024021
19.9997	no AB	∆recJ	10	0.5772	0.00264574
20.1664	no AB	∆recJ	10	0.578067	0.00205372
20.3331	no AB	∆recJ	10	0.577067	0.00279423
20.4997	no AB	∆recJ	10	0.574567	0.00230676
20.6664	no AB	∆recJ	10	0.573767	0.00246938
20.8331	no AB	∆recJ	10	0.5721	0.00200333
20.9998	no AB	∆recJ	10	0.5708	0.00266272
21.1664	no AB	∆recJ	10	0.569433	0.00206263
21.3331	no AB	∆recJ	10	0.568933	0.00235678
21.4998	no AB	∆recJ	10	0.5669	0.00207445
21.6664	no AB	∆recJ	10	0.5657	0.00200082
21.8331	no AB	∆recJ	10	0.564433	0.00225561
21.9998	no AB	∆recJ	10	0.5618	0.00182482
22.1664	no AB	∆recJ	10	0.56	0.00180092
22.3331	no AB	∆recJ	10	0.558767	0.000959737
22.4998	no AB	∆recJ	10	0.5568	0.00117898

## Sheet: Fig 2C
Figure 2C
Time [h]	Antibiotic	Strain	IPTG conc [µM]	OD595 normalized	Std Error
0	LEV	∆recF	0	0.006	0.00470319
0.166667	LEV	∆recF	0	0.00113334	8.81932e-05
0.333333	LEV	∆recF	0	0.0011	9.99992e-05
0.5	LEV	∆recF	0	0.00113333	0.000133333
0.666667	LEV	∆recF	0	0.00126667	8.81909e-05
0.833361	LEV	∆recF	0	0.00133333	0.000185591
1.00003	LEV	∆recF	0	0.00153333	0.00024037
1.16669	LEV	∆recF	0	0.00193333	0.000392994
1.33336	LEV	∆recF	0	0.00193333	0.000352766
1.50003	LEV	∆recF	0	0.00203333	0.000437161
1.66669	LEV	∆recF	0	0.00226667	0.000440958
1.83336	LEV	∆recF	0	0.0024	0.000416334
2.00003	LEV	∆recF	0	0.00243333	0.000409607
2.16669	LEV	∆recF	0	0.00256667	0.000440957
2.33336	LEV	∆recF	0	0.00266667	0.000440957
2.50003	LEV	∆recF	0	0.00276667	0.000463081
2.66669	LEV	∆recF	0	0.0028	0.000435889
2.83336	LEV	∆recF	0	0.0029	0.000585946
3.00003	LEV	∆recF	0	0.00286667	0.000463081
3.16669	LEV	∆recF	0	0.00306667	0.000520681
3.33336	LEV	∆recF	0	0.0029	0.000529148
3.50003	LEV	∆recF	0	0.00293333	0.000504423
3.66669	LEV	∆recF	0	0.00306667	0.000592546
3.83336	LEV	∆recF	0	0.00306667	0.000497772
4.00003	LEV	∆recF	0	0.0035	0.00052915
4.16669	LEV	∆recF	0	0.0034	0.000550756
4.33336	LEV	∆recF	0	0.0032	0.000529151
4.50003	LEV	∆recF	0	0.00323333	0.000523875
4.66669	LEV	∆recF	0	0.00316667	0.000520684
4.83336	LEV	∆recF	0	0.00326667	0.000520684
5.00003	LEV	∆recF	0	0.00323333	0.000548737
5.16669	LEV	∆recF	0	0.0032	0.000529151
5.33339	LEV	∆recF	0	0.00323333	0.000638573
5.50003	LEV	∆recF	0	0.00333333	0.000617342
5.66672	LEV	∆recF	0	0.00336667	0.000611918
5.83339	LEV	∆recF	0	0.0035	0.000680684
6.00006	LEV	∆recF	0	0.0035	0.000680684
6.16672	LEV	∆recF	0	0.00346667	0.000762306
6.33339	LEV	∆recF	0	0.00353333	0.000768837
6.50006	LEV	∆recF	0	0.0035	0.000793726
6.66672	LEV	∆recF	0	0.0036	0.000793723
6.83339	LEV	∆recF	0	0.00406667	0.000856996
7.00006	LEV	∆recF	0	0.00366667	0.000800692
7.16672	LEV	∆recF	0	0.00366667	0.000896908
7.33339	LEV	∆recF	0	0.0041	0.000929158
7.50006	LEV	∆recF	0	0.0039	0.000929156
7.66672	LEV	∆recF	0	0.00406667	0.000938676
7.83339	LEV	∆recF	0	0.00386667	0.000993869
8.00006	LEV	∆recF	0	0.00426667	0.000993869
8.16672	LEV	∆recF	0	0.0043	0.000984885
8.33339	LEV	∆recF	0	0.00403333	0.00105882
8.50006	LEV	∆recF	0	0.00406666	0.00103655
8.66672	LEV	∆recF	0	0.00406667	0.00100885
8.83339	LEV	∆recF	0	0.00403333	0.0010729
9.00006	LEV	∆recF	0	0.004	0.00108166
9.16672	LEV	∆recF	0	0.00436667	0.00109138
9.33339	LEV	∆recF	0	0.00406667	0.00109138
9.50006	LEV	∆recF	0	0.00403333	0.00104775
9.66672	LEV	∆recF	0	0.0044	0.00106927
9.83339	LEV	∆recF	0	0.00443333	0.00105882
10.0001	LEV	∆recF	0	0.00436667	0.00110504
10.1667	LEV	∆recF	0	0.0041	0.00108166
10.3334	LEV	∆recF	0	0.00436667	0.00114649
10.5001	LEV	∆recF	0	0.0044	0.00106927
10.6668	LEV	∆recF	0	0.004	0.00117898
10.8334	LEV	∆recF	0	0.0041	0.00112398
11.0001	LEV	∆recF	0	0.00393333	0.00110202
11.1668	LEV	∆recF	0	0.00403334	0.00114649
11.3334	LEV	∆recF	0	0.0039	0.00111355
11.5001	LEV	∆recF	0	0.00403333	0.00104775
11.6668	LEV	∆recF	0	0.00393333	0.00115662
11.8334	LEV	∆recF	0	0.00393333	0.00115662
12.0001	LEV	∆recF	0	0.00436667	0.00109138
12.1668	LEV	∆recF	0	0.00396667	0.0011348
12.3334	LEV	∆recF	0	0.00403334	0.00110202
12.5001	LEV	∆recF	0	0.00403334	0.00114649
12.6668	LEV	∆recF	0	0.00436667	0.0011348
12.8334	LEV	∆recF	0	0.0044	0.00111355
13.0001	LEV	∆recF	0	0.00393333	0.00114649
13.1668	LEV	∆recF	0	0.0043	0.00111355
13.3334	LEV	∆recF	0	0.0043	0.00112398
13.5001	LEV	∆recF	0	0.004	0.00111355
13.6668	LEV	∆recF	0	0.0039	0.00106927
13.8334	LEV	∆recF	0	0.00436667	0.00103655
14.0001	LEV	∆recF	0	0.00433333	0.00115662
14.1668	LEV	∆recF	0	0.00426666	0.0011348
14.3334	LEV	∆recF	0	0.00433333	0.00110202
14.5001	LEV	∆recF	0	0.004	0.00106927
14.6668	LEV	∆recF	0	0.00393333	0.00110202
14.8334	LEV	∆recF	0	0.0042	0.00106927
15.0001	LEV	∆recF	0	0.00396667	0.00103655
15.1668	LEV	∆recF	0	0.00386667	0.00109138
15.3334	LEV	∆recF	0	0.00433333	0.00110202
15.5001	LEV	∆recF	0	0.00393333	0.00104775
15.6668	LEV	∆recF	0	0.00393333	0.0010929
15.8334	LEV	∆recF	0	0.00396667	0.00108064
16.0001	LEV	∆recF	0	0.0039	0.00106927
16.1668	LEV	∆recF	0	0.00433333	0.00115662
16.3334	LEV	∆recF	0	0.00426667	0.00108064
16.5001	LEV	∆recF	0	0.00396667	0.00109138
16.6668	LEV	∆recF	0	0.0038	0.00106927
16.8334	LEV	∆recF	0	0.0038	0.00111355
17.0001	LEV	∆recF	0	0.0041	0.00112398
17.1668	LEV	∆recF	0	0.00373333	0.000993869
17.3334	LEV	∆recF	0	0.00406667	0.0011348
17.5001	LEV	∆recF	0	0.004	0.00106927
17.6668	LEV	∆recF	0	0.00406667	0.00108064
17.8334	LEV	∆recF	0	0.0036	0.00106927
18.0001	LEV	∆recF	0	0.00393333	0.00104775
18.1668	LEV	∆recF	0	0.00376667	0.00109138
18.3334	LEV	∆recF	0	0.00376667	0.00109138
18.5001	LEV	∆recF	0	0.00376667	0.00109138
18.6668	LEV	∆recF	0	0.0038	0.00111355
18.8334	LEV	∆recF	0	0.0041	0.00111355
19.0001	LEV	∆recF	0	0.00386667	0.00103655
19.1668	LEV	∆recF	0	0.0038	0.00111355
19.3335	LEV	∆recF	0	0.00376667	0.00112595
19.5001	LEV	∆recF	0	0.00373333	0.00104775
19.6668	LEV	∆recF	0	0.00423333	0.00121152
19.8335	LEV	∆recF	0	0.0038	0.00106927
20.0001	LEV	∆recF	0	0.00376667	0.00104934
0	LEV	∆recF	0	0.00116667	8.81913e-05
0.166667	LEV	∆recF	0	0.00103333	3.33314e-05
0.333333	LEV	∆recF	0	0.00126667	3.33314e-05
0.5	LEV	∆recF	0	0.00133333	3.33339e-05
0.666667	LEV	∆recF	0	0.00136667	8.81932e-05
0.833361	LEV	∆recF	0	0.0015	0.000173206
1.00003	LEV	∆recF	0	0.00173333	0.000240369
1.16669	LEV	∆recF	0	0.00206667	0.000176384
1.33336	LEV	∆recF	0	0.00246666	0.000290594
1.50003	LEV	∆recF	0	0.0029	0.000321456
1.66669	LEV	∆recF	0	0.00353333	0.000317981
1.83336	LEV	∆recF	0	0.00406666	0.000405518
2.00003	LEV	∆recF	0	0.00493333	0.00049103
2.16669	LEV	∆recF	0	0.00606667	0.000504427
2.33336	LEV	∆recF	0	0.0075	0.000611009
2.50003	LEV	∆recF	0	0.00926667	0.000788108
2.66669	LEV	∆recF	0	0.0115667	0.0011392
2.83336	LEV	∆recF	0	0.0138667	0.00141107
3.00003	LEV	∆recF	0	0.0172667	0.00180954
3.16669	LEV	∆recF	0	0.0212667	0.00207953
3.33336	LEV	∆recF	0	0.0263	0.00262742
3.50003	LEV	∆recF	0	0.0322333	0.00342605
3.66669	LEV	∆recF	0	0.0398667	0.00374359
3.83336	LEV	∆recF	0	0.0486	0.00409512
4.00003	LEV	∆recF	0	0.0611	0.0043501
4.16669	LEV	∆recF	0	0.0758667	0.00436285
4.33336	LEV	∆recF	0	0.0936	0.00340196
4.50003	LEV	∆recF	0	0.116967	0.00197428
4.66669	LEV	∆recF	0	0.1444	0.00167033
4.83336	LEV	∆recF	0	0.1756	0.00229128
5.00003	LEV	∆recF	0	0.2146	0.00670398
5.16669	LEV	∆recF	0	0.2563	0.0109138
5.33339	LEV	∆recF	0	0.296333	0.0158718
5.50003	LEV	∆recF	0	0.3439	0.0228121
5.66672	LEV	∆recF	0	0.396467	0.0305696
5.83339	LEV	∆recF	0	0.450133	0.0370218
6.00006	LEV	∆recF	0	0.500667	0.0351465
6.16672	LEV	∆recF	0	0.552167	0.0325988
6.33339	LEV	∆recF	0	0.578967	0.022162
6.50006	LEV	∆recF	0	0.584567	0.0148495
6.66672	LEV	∆recF	0	0.584833	0.0118043
6.83339	LEV	∆recF	0	0.5838	0.00811933
7.00006	LEV	∆recF	0	0.582	0.00538609
7.16672	LEV	∆recF	0	0.5796	0.00296704
7.33339	LEV	∆recF	0	0.5805	0.00351047
7.50006	LEV	∆recF	0	0.578767	0.00398845
7.66672	LEV	∆recF	0	0.577333	0.00406215
7.83339	LEV	∆recF	0	0.573733	0.003957
8.00006	LEV	∆recF	0	0.572933	0.00389715
8.16672	LEV	∆recF	0	0.571567	0.0042807
8.33339	LEV	∆recF	0	0.5685	0.00425794
8.50006	LEV	∆recF	0	0.566867	0.00485021
8.66672	LEV	∆recF	0	0.5645	0.00519711
8.83339	LEV	∆recF	0	0.5625	0.00469291
9.00006	LEV	∆recF	0	0.560667	0.00431831
9.16672	LEV	∆recF	0	0.5593	0.00404475
9.33339	LEV	∆recF	0	0.5565	0.00280535
9.50006	LEV	∆recF	0	0.555067	0.002848
9.66672	LEV	∆recF	0	0.553433	0.00188887
9.83339	LEV	∆recF	0	0.552333	0.00151694
10.0001	LEV	∆recF	0	0.552133	0.00214035
10.1667	LEV	∆recF	0	0.549333	0.0015059
10.3334	LEV	∆recF	0	0.5494	0.00132288
10.5001	LEV	∆recF	0	0.5491	0.00138684
10.6668	LEV	∆recF	0	0.548167	0.00147121
10.8334	LEV	∆recF	0	0.548267	0.00209152
11.0001	LEV	∆recF	0	0.547267	0.00205129
11.1668	LEV	∆recF	0	0.547367	0.00290766
11.3334	LEV	∆recF	0	0.5473	0.00271353
11.5001	LEV	∆recF	0	0.5471	0.00262107
11.6668	LEV	∆recF	0	0.5479	0.003037
11.8334	LEV	∆recF	0	0.5478	0.00361663
12.0001	LEV	∆recF	0	0.547967	0.00332684
12.1668	LEV	∆recF	0	0.5479	0.00345591
12.3334	LEV	∆recF	0	0.548033	0.00361954
12.5001	LEV	∆recF	0	0.547367	0.0037618
12.6668	LEV	∆recF	0	0.5489	0.00409999
12.8334	LEV	∆recF	0	0.548533	0.00482089
13.0001	LEV	∆recF	0	0.548667	0.00364479
13.1668	LEV	∆recF	0	0.548667	0.00444273
13.3334	LEV	∆recF	0	0.5484	0.00465082
13.5001	LEV	∆recF	0	0.5483	0.00436845
13.6668	LEV	∆recF	0	0.548633	0.00433294
13.8334	LEV	∆recF	0	0.5492	0.00386824
14.0001	LEV	∆recF	0	0.5485	0.00462925
14.1668	LEV	∆recF	0	0.548933	0.00432448
14.3334	LEV	∆recF	0	0.549467	0.00430517
14.5001	LEV	∆recF	0	0.548567	0.00488548
14.6668	LEV	∆recF	0	0.548767	0.00469373
14.8334	LEV	∆recF	0	0.5481	0.00455081
15.0001	LEV	∆recF	0	0.548933	0.00447003
15.1668	LEV	∆recF	0	0.549033	0.00423334
15.3334	LEV	∆recF	0	0.549167	0.00466917
15.5001	LEV	∆recF	0	0.549167	0.00456993
15.6668	LEV	∆recF	0	0.549167	0.00419536
15.8334	LEV	∆recF	0	0.548167	0.00398428
16.0001	LEV	∆recF	0	0.549133	0.00387743
16.1668	LEV	∆recF	0	0.549933	0.00415304
16.3334	LEV	∆recF	0	0.5499	0.00425009
16.5001	LEV	∆recF	0	0.549267	0.0042881
16.6668	LEV	∆recF	0	0.548167	0.00346426
16.8334	LEV	∆recF	0	0.549367	0.00400679
17.0001	LEV	∆recF	0	0.549467	0.00428344
17.1668	LEV	∆recF	0	0.548967	0.00408343
17.3334	LEV	∆recF	0	0.5503	0.00336501
17.5001	LEV	∆recF	0	0.5485	0.00400791
17.6668	LEV	∆recF	0	0.5488	0.00415493
17.8334	LEV	∆recF	0	0.547933	0.00452928
18.0001	LEV	∆recF	0	0.5488	0.00428525
18.1668	LEV	∆recF	0	0.547667	0.00391591
18.3334	LEV	∆recF	0	0.547833	0.0040916
18.5001	LEV	∆recF	0	0.547633	0.0036997
18.6668	LEV	∆recF	0	0.5475	0.00399542
18.8334	LEV	∆recF	0	0.547467	0.00374268
19.0001	LEV	∆recF	0	0.547867	0.00383245
19.1668	LEV	∆recF	0	0.5464	0.0036373
19.3335	LEV	∆recF	0	0.5465	0.00321299
19.5001	LEV	∆recF	0	0.546267	0.00354087
19.6668	LEV	∆recF	0	0.546033	0.00398259
19.8335	LEV	∆recF	0	0.545833	0.00382724
20.0001	LEV	∆recF	0	0.544167	0.00411271
0	LEV	WT	0	0.0015	0.000400001
0.166667	LEV	WT	0	0.001	0
0.333333	LEV	WT	0	0.00103333	3.33339e-05
0.5	LEV	WT	0	0.00116667	8.81913e-05
0.666667	LEV	WT	0	0.00136667	3.33339e-05
0.833361	LEV	WT	0	0.00156666	0.000120185
1.00003	LEV	WT	0	0.00176666	3.33339e-05
1.16669	LEV	WT	0	0.00203333	3.33327e-05
1.33336	LEV	WT	0	0.0022	5.7736e-05
1.50003	LEV	WT	0	0.00263333	3.33339e-05
1.66669	LEV	WT	0	0.00293333	8.81913e-05
1.83336	LEV	WT	0	0.00313333	0.000120185
2.00003	LEV	WT	0	0.00343333	6.66653e-05
2.16669	LEV	WT	0	0.0038	0.000173206
2.33336	LEV	WT	0	0.00433333	0.000176384
2.50003	LEV	WT	0	0.00453333	0.000120182
2.66669	LEV	WT	0	0.0049	0.000173204
2.83336	LEV	WT	0	0.00543333	0.000233333
3.00003	LEV	WT	0	0.00566666	0.000176382
3.16669	LEV	WT	0	0.0062	0.000404145
3.33336	LEV	WT	0	0.00653333	0.000417665
3.50003	LEV	WT	0	0.00703333	0.000480737
3.66669	LEV	WT	0	0.00736666	0.000384418
3.83336	LEV	WT	0	0.00783333	0.000566666
4.00003	LEV	WT	0	0.00873333	0.000566666
4.16669	LEV	WT	0	0.0092	0.00065064
4.33336	LEV	WT	0	0.0096	0.000754982
4.50003	LEV	WT	0	0.01	0.000655741
4.66669	LEV	WT	0	0.0107667	0.000906151
4.83336	LEV	WT	0	0.0112	0.000721109
5.00003	LEV	WT	0	0.0119667	0.000949269
5.16669	LEV	WT	0	0.0126333	0.00100885
5.33339	LEV	WT	0	0.0133	0.00115326
5.50003	LEV	WT	0	0.0141667	0.00124141
5.66672	LEV	WT	0	0.0148333	0.00131318
5.83339	LEV	WT	0	0.0159667	0.00129786
6.00006	LEV	WT	0	0.0168667	0.00148922
6.16672	LEV	WT	0	0.0177	0.00145716
6.33339	LEV	WT	0	0.0187	0.00173877
6.50006	LEV	WT	0	0.0197333	0.00193764
6.66672	LEV	WT	0	0.0209333	0.0019342
6.83339	LEV	WT	0	0.0225667	0.00205372
7.00006	LEV	WT	0	0.0235333	0.00225561
7.16672	LEV	WT	0	0.0246333	0.00242647
7.33339	LEV	WT	0	0.0263667	0.00256667
7.50006	LEV	WT	0	0.0279333	0.00282626
7.66672	LEV	WT	0	0.03	0.00310054
7.83339	LEV	WT	0	0.0313667	0.00328853
8.00006	LEV	WT	0	0.0337667	0.00348345
8.16672	LEV	WT	0	0.0357667	0.00361493
8.33339	LEV	WT	0	0.0372333	0.00399054
8.50006	LEV	WT	0	0.0398	0.0042194
8.66672	LEV	WT	0	0.0416667	0.00436437
8.83339	LEV	WT	0	0.0442667	0.00466631
9.00006	LEV	WT	0	0.0470333	0.00511023
9.16672	LEV	WT	0	0.0504667	0.00563333
9.33339	LEV	WT	0	0.0535667	0.00603112
9.50006	LEV	WT	0	0.0569	0.00608276
9.66672	LEV	WT	0	0.0612	0.00645316
9.83339	LEV	WT	0	0.0642667	0.00711672
10.0001	LEV	WT	0	0.0683	0.00736546
10.1667	LEV	WT	0	0.0716	0.00773649
10.3334	LEV	WT	0	0.0763667	0.00776838
10.5001	LEV	WT	0	0.0816667	0.0086341
10.6668	LEV	WT	0	0.0856333	0.00915648
10.8334	LEV	WT	0	0.0906	0.00980833
11.0001	LEV	WT	0	0.0960667	0.0111565
11.1668	LEV	WT	0	0.1016	0.0117938
11.3334	LEV	WT	0	0.1097	0.0109952
11.5001	LEV	WT	0	0.115367	0.0124227
11.6668	LEV	WT	0	0.120233	0.0128585
11.8334	LEV	WT	0	0.127033	0.0128816
12.0001	LEV	WT	0	0.1335	0.0135399
12.1668	LEV	WT	0	0.139433	0.0137538
12.3334	LEV	WT	0	0.144767	0.0129749
12.5001	LEV	WT	0	0.151367	0.0124183
12.6668	LEV	WT	0	0.1574	0.012105
12.8334	LEV	WT	0	0.164667	0.0119668
13.0001	LEV	WT	0	0.170933	0.0119402
13.1668	LEV	WT	0	0.179433	0.0118571
13.3334	LEV	WT	0	0.188233	0.012456
13.5001	LEV	WT	0	0.196967	0.0133192
13.6668	LEV	WT	0	0.2081	0.014904
13.8334	LEV	WT	0	0.2192	0.0159303
14.0001	LEV	WT	0	0.230933	0.0171921
14.1668	LEV	WT	0	0.2433	0.0173519
14.3334	LEV	WT	0	0.254533	0.0161668
14.5001	LEV	WT	0	0.2663	0.0127896
14.6668	LEV	WT	0	0.275033	0.00889369
14.8334	LEV	WT	0	0.283733	0.00583362
15.0001	LEV	WT	0	0.289033	0.00361679
15.1668	LEV	WT	0	0.293667	0.00359645
15.3334	LEV	WT	0	0.2964	0.00401497
15.5001	LEV	WT	0	0.295133	0.00367982
15.6668	LEV	WT	0	0.295233	0.00380453
15.8334	LEV	WT	0	0.295967	0.00329916
16.0001	LEV	WT	0	0.293433	0.00463657
16.1668	LEV	WT	0	0.294733	0.00389543
16.3334	LEV	WT	0	0.294233	0.00379225
16.5001	LEV	WT	0	0.2936	0.00345302
16.6668	LEV	WT	0	0.292533	0.00301902
16.8334	LEV	WT	0	0.2917	0.0045742
17.0001	LEV	WT	0	0.2935	0.0031533
17.1668	LEV	WT	0	0.292767	0.00351774
17.3334	LEV	WT	0	0.292967	0.00384028
17.5001	LEV	WT	0	0.2942	0.00360417
17.6668	LEV	WT	0	0.2933	0.00375544
17.8334	LEV	WT	0	0.292433	0.00326666
18.0001	LEV	WT	0	0.291967	0.00351773
18.1668	LEV	WT	0	0.292133	0.00384116
18.3334	LEV	WT	0	0.291867	0.00371004
18.5001	LEV	WT	0	0.291867	0.00356947
18.6668	LEV	WT	0	0.291833	0.00402671
18.8334	LEV	WT	0	0.292833	0.00429897
19.0001	LEV	WT	0	0.2927	0.00401497
19.1668	LEV	WT	0	0.292033	0.00416427
19.3335	LEV	WT	0	0.292	0.00450814
19.5001	LEV	WT	0	0.291967	0.00491744
19.6668	LEV	WT	0	0.2935	0.00462276
19.8335	LEV	WT	0	0.293267	0.00464232
20.0001	LEV	WT	0	0.292667	0.00468841
0	LEV	WT	0	0.00126667	0.00021858
0.166667	LEV	WT	0	0.00103333	3.33339e-05
0.333333	LEV	WT	0	0.00143333	0.000384418
0.5	LEV	WT	0	0.00136666	0.000145297
0.666667	LEV	WT	0	0.0015	0.000200001
0.833361	LEV	WT	0	0.00153333	0.000176385
1.00003	LEV	WT	0	0.00173333	0.000218581
1.16669	LEV	WT	0	0.00206666	0.000296272
1.33336	LEV	WT	0	0.00216667	0.000338296
1.50003	LEV	WT	0	0.00263333	0.000425572
1.66669	LEV	WT	0	0.00313333	0.000425571
1.83336	LEV	WT	0	0.0036	0.000472581
2.00003	LEV	WT	0	0.0043	0.000458259
2.16669	LEV	WT	0	0.0055	0.000577349
2.33336	LEV	WT	0	0.00646666	0.000696021
2.50003	LEV	WT	0	0.00796667	0.00072188
2.66669	LEV	WT	0	0.0099	0.000871779
2.83336	LEV	WT	0	0.0126333	0.00106823
3.00003	LEV	WT	0	0.0153667	0.00131191
3.16669	LEV	WT	0	0.0194333	0.00167564
3.33336	LEV	WT	0	0.0248333	0.0021682
3.50003	LEV	WT	0	0.0317	0.00261534
3.66669	LEV	WT	0	0.0405	0.00326241
3.83336	LEV	WT	0	0.0516	0.00398372
4.00003	LEV	WT	0	0.0673333	0.00481156
4.16669	LEV	WT	0	0.0862667	0.00598396
4.33336	LEV	WT	0	0.109867	0.00748651
4.50003	LEV	WT	0	0.1409	0.00848312
4.66669	LEV	WT	0	0.1748	0.00919293
4.83336	LEV	WT	0	0.213467	0.00989635
5.00003	LEV	WT	0	0.250667	0.00894918
5.16669	LEV	WT	0	0.2905	0.0107686
5.33339	LEV	WT	0	0.339133	0.0125738
5.50003	LEV	WT	0	0.4028	0.0275204
5.66672	LEV	WT	0	0.484467	0.0253415
5.83339	LEV	WT	0	0.531867	0.0103409
6.00006	LEV	WT	0	0.557367	0.00601839
6.16672	LEV	WT	0	0.569433	0.00695758
6.33339	LEV	WT	0	0.574933	0.00774949
6.50006	LEV	WT	0	0.576667	0.00768057
6.66672	LEV	WT	0	0.577067	0.00760489
6.83339	LEV	WT	0	0.576867	0.00755455
7.00006	LEV	WT	0	0.576167	0.00713123
7.16672	LEV	WT	0	0.574733	0.00690275
7.33339	LEV	WT	0	0.5744	0.00678159
7.50006	LEV	WT	0	0.572233	0.00712398
7.66672	LEV	WT	0	0.5727	0.00646941
7.83339	LEV	WT	0	0.5692	0.00586203
8.00006	LEV	WT	0	0.569067	0.00590744
8.16672	LEV	WT	0	0.5684	0.00527857
8.33339	LEV	WT	0	0.566367	0.00504456
8.50006	LEV	WT	0	0.5668	0.00538733
8.66672	LEV	WT	0	0.563933	0.00450531
8.83339	LEV	WT	0	0.563267	0.00476876
9.00006	LEV	WT	0	0.5652	0.00494873
9.16672	LEV	WT	0	0.563333	0.00435368
9.33339	LEV	WT	0	0.563833	0.00466917
9.50006	LEV	WT	0	0.563833	0.00451897
9.66672	LEV	WT	0	0.564633	0.00487522
9.83339	LEV	WT	0	0.563667	0.00444234
10.0001	LEV	WT	0	0.563967	0.00436437
10.1667	LEV	WT	0	0.5625	0.00420357
10.3334	LEV	WT	0	0.563367	0.0046117
10.5001	LEV	WT	0	0.562767	0.00429935
10.6668	LEV	WT	0	0.5625	0.00452364
10.8334	LEV	WT	0	0.562767	0.0042651
11.0001	LEV	WT	0	0.562767	0.00454104
11.1668	LEV	WT	0	0.562667	0.00479247
11.3334	LEV	WT	0	0.562	0.00439205
11.5001	LEV	WT	0	0.562267	0.00465092
11.6668	LEV	WT	0	0.5624	0.00467155
11.8334	LEV	WT	0	0.562267	0.00444685
12.0001	LEV	WT	0	0.562267	0.00470118
12.1668	LEV	WT	0	0.561733	0.00442015
12.3334	LEV	WT	0	0.562	0.00442756
12.5001	LEV	WT	0	0.562067	0.00422309
12.6668	LEV	WT	0	0.563633	0.00490114
12.8334	LEV	WT	0	0.562167	0.00469267
13.0001	LEV	WT	0	0.5629	0.00457384
13.1668	LEV	WT	0	0.5634	0.00483838
13.3334	LEV	WT	0	0.562333	0.00418343
13.5001	LEV	WT	0	0.5626	0.00465761
13.6668	LEV	WT	0	0.5628	0.00446431
13.8334	LEV	WT	0	0.563467	0.00455241
14.0001	LEV	WT	0	0.562933	0.00445171
14.1668	LEV	WT	0	0.5629	0.0045457
14.3334	LEV	WT	0	0.563567	0.00423058
14.5001	LEV	WT	0	0.562433	0.00436286
14.6668	LEV	WT	0	0.563067	0.00436056
14.8334	LEV	WT	0	0.562967	0.00399263
15.0001	LEV	WT	0	0.562633	0.00377771
15.1668	LEV	WT	0	0.563133	0.00405023
15.3334	LEV	WT	0	0.5639	0.00415853
15.5001	LEV	WT	0	0.563	0.00389999
15.6668	LEV	WT	0	0.562567	0.00403375
15.8334	LEV	WT	0	0.562967	0.00417146
16.0001	LEV	WT	0	0.5604	0.00548848
16.1668	LEV	WT	0	0.5606	0.00492171
16.3334	LEV	WT	0	0.561767	0.00492353
16.5001	LEV	WT	0	0.5622	0.00455741
16.6668	LEV	WT	0	0.562933	0.00428964
16.8334	LEV	WT	0	0.563867	0.00457579
17.0001	LEV	WT	0	0.562933	0.00466988
17.1668	LEV	WT	0	0.563767	0.00467951
17.3334	LEV	WT	0	0.564	0.0044911
17.5001	LEV	WT	0	0.563967	0.00476317
17.6668	LEV	WT	0	0.5635	0.0051643
17.8334	LEV	WT	0	0.563767	0.00519657
18.0001	LEV	WT	0	0.5632	0.00524595
18.1668	LEV	WT	0	0.564233	0.0056001
18.3334	LEV	WT	0	0.563933	0.00569953
18.5001	LEV	WT	0	0.564233	0.00609927
18.6668	LEV	WT	0	0.563633	0.00627278
18.8334	LEV	WT	0	0.564133	0.00674447
19.0001	LEV	WT	0	0.563967	0.00709657
19.1668	LEV	WT	0	0.563133	0.00755211
19.3335	LEV	WT	0	0.562367	0.00797441
19.5001	LEV	WT	0	0.561967	0.00822281
19.6668	LEV	WT	0	0.561433	0.00857717
19.8335	LEV	WT	0	0.5607	0.00894447
20.0001	LEV	WT	0	0.5598	0.00911098
0	LEV	∆recF	100	0.0012	0.00015275
0.166667	LEV	∆recF	100	0.00116666	3.33351e-05
0.333333	LEV	∆recF	100	0.00106667	6.66678e-05
0.5	LEV	∆recF	100	0.00113333	3.33327e-05
0.666667	LEV	∆recF	100	0.00136667	8.81932e-05
0.833361	LEV	∆recF	100	0.00136667	0.000166669
1.00003	LEV	∆recF	100	0.0015	0.000100002
1.16669	LEV	∆recF	100	0.0017	0.000152754
1.33336	LEV	∆recF	100	0.0019	0.000152755
1.50003	LEV	∆recF	100	0.00206667	0.000120185
1.66669	LEV	∆recF	100	0.00253333	0.00020276
1.83336	LEV	∆recF	100	0.00266667	0.000240372
2.00003	LEV	∆recF	100	0.00303333	0.000296273
2.16669	LEV	∆recF	100	0.00323333	0.000296276
2.33336	LEV	∆recF	100	0.00366667	0.000317981
2.50003	LEV	∆recF	100	0.00413333	0.000348012
2.66669	LEV	∆recF	100	0.00436667	0.000433334
2.83336	LEV	∆recF	100	0.00473333	0.000433334
3.00003	LEV	∆recF	100	0.00513333	0.000523877
3.16669	LEV	∆recF	100	0.00543333	0.000548737
3.33336	LEV	∆recF	100	0.00573333	0.000520684
3.50003	LEV	∆recF	100	0.00616666	0.000606449
3.66669	LEV	∆recF	100	0.00666667	0.000606449
3.83336	LEV	∆recF	100	0.00716667	0.000664165
4.00003	LEV	∆recF	100	0.008	0.000781025
4.16669	LEV	∆recF	100	0.0084	0.000750555
4.33336	LEV	∆recF	100	0.00876666	0.000811036
4.50003	LEV	∆recF	100	0.00926667	0.000837325
4.66669	LEV	∆recF	100	0.0101	0.000896289
4.83336	LEV	∆recF	100	0.0107667	0.00101708
5.00003	LEV	∆recF	100	0.0114	0.0010116
5.16669	LEV	∆recF	100	0.0122667	0.00107445
5.33339	LEV	∆recF	100	0.0130667	0.00114649
5.50003	LEV	∆recF	100	0.0142333	0.0011865
5.66672	LEV	∆recF	100	0.0152667	0.00129915
5.83339	LEV	∆recF	100	0.0163	0.00134289
6.00006	LEV	∆recF	100	0.0178333	0.00141696
6.16672	LEV	∆recF	100	0.0193333	0.00164756
6.33339	LEV	∆recF	100	0.021	0.00179258
6.50006	LEV	∆recF	100	0.0226	0.00181934
6.66672	LEV	∆recF	100	0.0247333	0.00230964
6.83339	LEV	∆recF	100	0.0273333	0.00239745
7.00006	LEV	∆recF	100	0.0292	0.00283608
7.16672	LEV	∆recF	100	0.0319	0.003177
7.33339	LEV	∆recF	100	0.0358	0.00397157
7.50006	LEV	∆recF	100	0.0388	0.0048645
7.66672	LEV	∆recF	100	0.0428333	0.00515407
7.83339	LEV	∆recF	100	0.0468667	0.00635619
8.00006	LEV	∆recF	100	0.0518333	0.00748027
8.16672	LEV	∆recF	100	0.0569	0.00843268
8.33339	LEV	∆recF	100	0.0618333	0.00989635
8.50006	LEV	∆recF	100	0.0674333	0.0111148
8.66672	LEV	∆recF	100	0.0734333	0.0125132
8.83339	LEV	∆recF	100	0.0801667	0.0144732
9.00006	LEV	∆recF	100	0.0876	0.0156704
9.16672	LEV	∆recF	100	0.0953	0.0178374
9.33339	LEV	∆recF	100	0.1027	0.0193345
9.50006	LEV	∆recF	100	0.111433	0.0214326
9.66672	LEV	∆recF	100	0.118633	0.0217221
9.83339	LEV	∆recF	100	0.1272	0.022438
10.0001	LEV	∆recF	100	0.136067	0.0232793
10.1667	LEV	∆recF	100	0.144467	0.0243109
10.3334	LEV	∆recF	100	0.155033	0.024665
10.5001	LEV	∆recF	100	0.165267	0.0261132
10.6668	LEV	∆recF	100	0.1757	0.026848
10.8334	LEV	∆recF	100	0.187133	0.0277958
11.0001	LEV	∆recF	100	0.198033	0.0291555
11.1668	LEV	∆recF	100	0.208133	0.0285896
11.3334	LEV	∆recF	100	0.2204	0.0310698
11.5001	LEV	∆recF	100	0.2312	0.0315221
11.6668	LEV	∆recF	100	0.241167	0.0324661
11.8334	LEV	∆recF	100	0.254067	0.0334058
12.0001	LEV	∆recF	100	0.2666	0.034208
12.1668	LEV	∆recF	100	0.2775	0.0339908
12.3334	LEV	∆recF	100	0.293033	0.0375994
12.5001	LEV	∆recF	100	0.302967	0.0352894
12.6668	LEV	∆recF	100	0.3218	0.0393112
12.8334	LEV	∆recF	100	0.334833	0.0368909
13.0001	LEV	∆recF	100	0.347867	0.0346941
13.1668	LEV	∆recF	100	0.363467	0.033429
13.3334	LEV	∆recF	100	0.3779	0.0305839
13.5001	LEV	∆recF	100	0.386833	0.025901
13.6668	LEV	∆recF	100	0.3905	0.0233932
13.8334	LEV	∆recF	100	0.394567	0.022066
14.0001	LEV	∆recF	100	0.3955	0.0198517
14.1668	LEV	∆recF	100	0.395767	0.0186495
14.3334	LEV	∆recF	100	0.397167	0.0184839
14.5001	LEV	∆recF	100	0.3972	0.0146865
14.6668	LEV	∆recF	100	0.3958	0.0113808
14.8334	LEV	∆recF	100	0.396267	0.00972442
15.0001	LEV	∆recF	100	0.393867	0.00871864
15.1668	LEV	∆recF	100	0.392033	0.00844597
15.3334	LEV	∆recF	100	0.390733	0.00792388
15.5001	LEV	∆recF	100	0.389067	0.00801693
15.6668	LEV	∆recF	100	0.387733	0.00710641
15.8334	LEV	∆recF	100	0.386	0.00738196
16.0001	LEV	∆recF	100	0.384833	0.00729528
16.1668	LEV	∆recF	100	0.3842	0.00729818
16.3334	LEV	∆recF	100	0.3835	0.00716752
16.5001	LEV	∆recF	100	0.3821	0.00673003
16.6668	LEV	∆recF	100	0.380633	0.00708575
16.8334	LEV	∆recF	100	0.380267	0.00659048
17.0001	LEV	∆recF	100	0.380167	0.00636509
17.1668	LEV	∆recF	100	0.3795	0.0060542
17.3334	LEV	∆recF	100	0.3788	0.00525389
17.5001	LEV	∆recF	100	0.378967	0.00501908
17.6668	LEV	∆recF	100	0.378433	0.00490793
17.8334	LEV	∆recF	100	0.3775	0.00429302
18.0001	LEV	∆recF	100	0.377033	0.00422388
18.1668	LEV	∆recF	100	0.376367	0.00421914
18.3334	LEV	∆recF	100	0.376533	0.00339084
18.5001	LEV	∆recF	100	0.376567	0.00322094
18.6668	LEV	∆recF	100	0.376333	0.00258994
18.8334	LEV	∆recF	100	0.376033	0.00232547
19.0001	LEV	∆recF	100	0.3767	0.00205264
19.1668	LEV	∆recF	100	0.375633	0.00136911
19.3335	LEV	∆recF	100	0.3757	0.00100665
19.5001	LEV	∆recF	100	0.3754	0.000378593
19.6668	LEV	∆recF	100	0.3751	0.000152746
19.8335	LEV	∆recF	100	0.374567	0.000266666
20.0001	LEV	∆recF	100	0.3744	0.000493286
0	LEV	∆recF	100	0.00113333	8.81937e-05
0.166667	LEV	∆recF	100	0.001	0
0.333333	LEV	∆recF	100	0.00133333	0.00018559
0.5	LEV	∆recF	100	0.0013	9.99967e-05
0.666667	LEV	∆recF	100	0.00153333	8.81937e-05
0.833361	LEV	∆recF	100	0.0014	9.99967e-05
1.00003	LEV	∆recF	100	0.00186667	0.000133332
1.16669	LEV	∆recF	100	0.002	0.000152753
1.33336	LEV	∆recF	100	0.00233334	0.00018559
1.50003	LEV	∆recF	100	0.00276667	0.000202758
1.66669	LEV	∆recF	100	0.0035	0.000208164
1.83336	LEV	∆recF	100	0.00403334	0.000272843
2.00003	LEV	∆recF	100	0.00503334	0.000317979
2.16669	LEV	∆recF	100	0.00623333	0.000266665
2.33336	LEV	∆recF	100	0.0076	0.000499997
2.50003	LEV	∆recF	100	0.00933333	0.000566665
2.66669	LEV	∆recF	100	0.0114667	0.000643775
2.83336	LEV	∆recF	100	0.0144333	0.000817177
3.00003	LEV	∆recF	100	0.0179	0.000960902
3.16669	LEV	∆recF	100	0.0225667	0.00104775
3.33336	LEV	∆recF	100	0.0289667	0.00168259
3.50003	LEV	∆recF	100	0.0364667	0.00232403
3.66669	LEV	∆recF	100	0.0462	0.00380044
3.83336	LEV	∆recF	100	0.0584667	0.00510207
4.00003	LEV	∆recF	100	0.0745	0.00701641
4.16669	LEV	∆recF	100	0.0950333	0.0102665
4.33336	LEV	∆recF	100	0.122	0.0159795
4.50003	LEV	∆recF	100	0.1534	0.0193001
4.66669	LEV	∆recF	100	0.1861	0.0169648
4.83336	LEV	∆recF	100	0.2229	0.016202
5.00003	LEV	∆recF	100	0.2679	0.019272
5.16669	LEV	∆recF	100	0.3232	0.0192876
5.33339	LEV	∆recF	100	0.379867	0.0187409
5.50003	LEV	∆recF	100	0.447833	0.0176958
5.66672	LEV	∆recF	100	0.5354	0.0119538
5.83339	LEV	∆recF	100	0.5882	0.00840972
6.00006	LEV	∆recF	100	0.593133	0.00761453
6.16672	LEV	∆recF	100	0.588133	0.00250955
6.33339	LEV	∆recF	100	0.588933	0.0018442
6.50006	LEV	∆recF	100	0.588533	0.00258736
6.66672	LEV	∆recF	100	0.585433	0.00168556
6.83339	LEV	∆recF	100	0.585133	0.00198774
7.00006	LEV	∆recF	100	0.5817	0.00115325
7.16672	LEV	∆recF	100	0.578967	0.000817185
7.33339	LEV	∆recF	100	0.577967	0.000698409
7.50006	LEV	∆recF	100	0.5759	0.000351178
7.66672	LEV	∆recF	100	0.574567	0.000688801
7.83339	LEV	∆recF	100	0.572067	0.00110504
8.00006	LEV	∆recF	100	0.571467	0.00048074
8.16672	LEV	∆recF	100	0.5689	0.00155026
8.33339	LEV	∆recF	100	0.5668	0.0013577
8.50006	LEV	∆recF	100	0.565967	0.00117236
8.66672	LEV	∆recF	100	0.5653	0.000808285
8.83339	LEV	∆recF	100	0.562767	0.00112003
9.00006	LEV	∆recF	100	0.563167	0.00100885
9.16672	LEV	∆recF	100	0.5619	0.00141775
9.33339	LEV	∆recF	100	0.560467	0.00147685
9.50006	LEV	∆recF	100	0.561367	0.00168258
9.66672	LEV	∆recF	100	0.560967	0.00163333
9.83339	LEV	∆recF	100	0.5617	0.00141774
10.0001	LEV	∆recF	100	0.560867	0.00199359
10.1667	LEV	∆recF	100	0.561067	0.00153007
10.3334	LEV	∆recF	100	0.561867	0.0017458
10.5001	LEV	∆recF	100	0.5621	0.00168029
10.6668	LEV	∆recF	100	0.561367	0.00166967
10.8334	LEV	∆recF	100	0.561767	0.00166767
11.0001	LEV	∆recF	100	0.5625	0.00119303
11.1668	LEV	∆recF	100	0.5625	0.00255409
11.3334	LEV	∆recF	100	0.562433	0.00125477
11.5001	LEV	∆recF	100	0.5632	0.00183576
11.6668	LEV	∆recF	100	0.563533	0.0021957
11.8334	LEV	∆recF	100	0.564367	0.00157727
12.0001	LEV	∆recF	100	0.564767	0.00201026
12.1668	LEV	∆recF	100	0.5649	0.00174737
12.3334	LEV	∆recF	100	0.5659	0.00138685
12.5001	LEV	∆recF	100	0.565467	0.00142634
12.6668	LEV	∆recF	100	0.566567	0.00156453
12.8334	LEV	∆recF	100	0.5667	0.00151438
13.0001	LEV	∆recF	100	0.566567	0.00207872
13.1668	LEV	∆recF	100	0.5666	0.00160727
13.3334	LEV	∆recF	100	0.567667	0.00135932
13.5001	LEV	∆recF	100	0.5675	0.00206479
13.6668	LEV	∆recF	100	0.568267	0.00128754
13.8334	LEV	∆recF	100	0.568967	0.00161279
14.0001	LEV	∆recF	100	0.568633	0.00144377
14.1668	LEV	∆recF	100	0.569133	0.00132959
14.3334	LEV	∆recF	100	0.569	0.00104403
14.5001	LEV	∆recF	100	0.569267	0.00153443
14.6668	LEV	∆recF	100	0.5691	0.00153948
14.8334	LEV	∆recF	100	0.569133	0.0015899
15.0001	LEV	∆recF	100	0.568967	0.00173332
15.1668	LEV	∆recF	100	0.5694	0.00104403
15.3334	LEV	∆recF	100	0.57	0.00167433
15.5001	LEV	∆recF	100	0.569767	0.000876231
15.6668	LEV	∆recF	100	0.570067	0.00159199
15.8334	LEV	∆recF	100	0.570333	0.00126007
16.0001	LEV	∆recF	100	0.570133	0.000837319
16.1668	LEV	∆recF	100	0.569833	0.00161691
16.3334	LEV	∆recF	100	0.570533	0.00104776
16.5001	LEV	∆recF	100	0.5706	0.00170978
16.6668	LEV	∆recF	100	0.570033	0.000721873
16.8334	LEV	∆recF	100	0.570067	0.00100885
17.0001	LEV	∆recF	100	0.570033	0.00100388
17.1668	LEV	∆recF	100	0.5694	0.00141068
17.3334	LEV	∆recF	100	0.569167	0.00147686
17.5001	LEV	∆recF	100	0.569033	0.00158359
17.6668	LEV	∆recF	100	0.567767	0.00175341
17.8334	LEV	∆recF	100	0.567567	0.00154525
18.0001	LEV	∆recF	100	0.567467	0.0019785
18.1668	LEV	∆recF	100	0.568567	0.000935111
18.3334	LEV	∆recF	100	0.567867	0.000993862
18.5001	LEV	∆recF	100	0.5667	0.0015822
18.6668	LEV	∆recF	100	0.566533	0.00202018
18.8334	LEV	∆recF	100	0.566533	0.0016826
19.0001	LEV	∆recF	100	0.566533	0.00177043
19.1668	LEV	∆recF	100	0.565733	0.00150702
19.3335	LEV	∆recF	100	0.564767	0.00184781
19.5001	LEV	∆recF	100	0.562633	0.00249086
19.6668	LEV	∆recF	100	0.562967	0.00188356
19.8335	LEV	∆recF	100	0.561633	0.00216744
20.0001	LEV	∆recF	100	0.560567	0.00153441

## Sheet: Fig 2D
Figure 2D
Time [h]	Strain	Antibiotic	conc [ug/ml]	OD595 normalized	Std Error
0	∆efp	LEV	0	0.00273334	0.00112891
0.166667	∆efp	LEV	0	0.0013	0.0003
0.333333	∆efp	LEV	0	0.0051	0.00291433
0.5	∆efp	LEV	0	0.00393334	0.00190292
0.666667	∆efp	LEV	0	0.0043	0.000850491
0.833333	∆efp	LEV	0	0.00496667	0.00102035
1	∆efp	LEV	0	0.00486667	0.00231829
1.16667	∆efp	LEV	0	0.0057	0.00280238
1.33333	∆efp	LEV	0	0.00566667	0.00292024
1.5	∆efp	LEV	0	0.006	0.00285132
1.66669	∆efp	LEV	0	0.00606667	0.002818
1.83336	∆efp	LEV	0	0.00633333	0.00278349
2.00003	∆efp	LEV	0	0.00656667	0.00266729
2.16669	∆efp	LEV	0	0.007	0.00255147
2.33336	∆efp	LEV	0	0.00726667	0.00251684
2.50003	∆efp	LEV	0	0.0077	0.0026
2.66669	∆efp	LEV	0	0.00816667	0.00251684
2.83336	∆efp	LEV	0	0.00883333	0.00253333
3.00003	∆efp	LEV	0	0.00943333	0.00243333
3.16669	∆efp	LEV	0	0.0101	0.00230072
3.33336	∆efp	LEV	0	0.011	0.00211266
3.50003	∆efp	LEV	0	0.0117	0.00195534
3.66669	∆efp	LEV	0	0.0124667	0.00196751
3.83336	∆efp	LEV	0	0.0135667	0.00182239
4.00003	∆efp	LEV	0	0.0152333	0.00148586
4.16669	∆efp	LEV	0	0.0172	0.00116762
4.33336	∆efp	LEV	0	0.0194667	0.00101708
4.50003	∆efp	LEV	0	0.0222333	0.000982063
4.66669	∆efp	LEV	0	0.0257333	0.0014678
4.83336	∆efp	LEV	0	0.0296333	0.00224004
5.00003	∆efp	LEV	0	0.0344	0.0035
5.16669	∆efp	LEV	0	0.0398	0.0050163
5.33336	∆efp	LEV	0	0.0459	0.00664254
5.50006	∆efp	LEV	0	0.0535667	0.008732
5.66669	∆efp	LEV	0	0.063	0.0120865
5.83336	∆efp	LEV	0	0.0732333	0.0157252
6.00003	∆efp	LEV	0	0.0838333	0.0183405
6.16669	∆efp	LEV	0	0.0945	0.0206255
6.33339	∆efp	LEV	0	0.103367	0.0184456
6.50006	∆efp	LEV	0	0.111733	0.014181
6.66672	∆efp	LEV	0	0.126233	0.0144562
6.83339	∆efp	LEV	0	0.142367	0.0166783
7.00006	∆efp	LEV	0	0.158767	0.0192597
7.16672	∆efp	LEV	0	0.172433	0.0170619
7.33339	∆efp	LEV	0	0.1858	0.0157488
7.50006	∆efp	LEV	0	0.2016	0.0163928
7.66672	∆efp	LEV	0	0.2092	0.0113808
7.83339	∆efp	LEV	0	0.2239	0.0134396
8.00006	∆efp	LEV	0	0.2347	0.010905
8.16672	∆efp	LEV	0	0.2568	0.0175244
8.33339	∆efp	LEV	0	0.2686	0.0167
8.50006	∆efp	LEV	0	0.2863	0.0190788
8.66672	∆efp	LEV	0	0.296033	0.0187356
8.83339	∆efp	LEV	0	0.3166	0.0208061
9.00006	∆efp	LEV	0	0.3318	0.0216077
9.16672	∆efp	LEV	0	0.353933	0.0209278
9.33339	∆efp	LEV	0	0.375067	0.0248233
9.50006	∆efp	LEV	0	0.3985	0.0210134
9.66672	∆efp	LEV	0	0.4173	0.020352
9.83339	∆efp	LEV	0	0.4378	0.0225546
10.0001	∆efp	LEV	0	0.457167	0.0224116
10.1667	∆efp	LEV	0	0.471267	0.0248638
10.3334	∆efp	LEV	0	0.4843	0.0224105
10.5001	∆efp	LEV	0	0.483633	0.0210667
10.6668	∆efp	LEV	0	0.480633	0.0177255
10.8334	∆efp	LEV	0	0.479633	0.0162473
11.0001	∆efp	LEV	0	0.477867	0.0159635
11.1668	∆efp	LEV	0	0.4774	0.0151248
11.3334	∆efp	LEV	0	0.477967	0.0136686
11.5001	∆efp	LEV	0	0.477867	0.0138604
11.6668	∆efp	LEV	0	0.477867	0.0132834
11.8334	∆efp	LEV	0	0.477133	0.0132728
12.0001	∆efp	LEV	0	0.4769	0.0127021
12.1668	∆efp	LEV	0	0.476467	0.01224
12.3334	∆efp	LEV	0	0.4761	0.0118023
12.5001	∆efp	LEV	0	0.4761	0.0120089
12.6668	∆efp	LEV	0	0.475	0.0122005
12.8334	∆efp	LEV	0	0.474733	0.0114141
13.0001	∆efp	LEV	0	0.474367	0.0120445
13.1668	∆efp	LEV	0	0.4745	0.0112189
13.3334	∆efp	LEV	0	0.473	0.0110731
13.5001	∆efp	LEV	0	0.4727	0.0105458
13.6668	∆efp	LEV	0	0.471367	0.0110097
13.8334	∆efp	LEV	0	0.4714	0.0108394
14.0001	∆efp	LEV	0	0.472033	0.0116657
14.1668	∆efp	LEV	0	0.4718	0.0108616
14.3334	∆efp	LEV	0	0.470267	0.0113211
14.5001	∆efp	LEV	0	0.4703	0.0106381
14.6668	∆efp	LEV	0	0.4705	0.011308
14.8334	∆efp	LEV	0	0.4705	0.0116586
15.0001	∆efp	LEV	0	0.4707	0.0110014
15.1668	∆efp	LEV	0	0.4709	0.0110564
15.3334	∆efp	LEV	0	0.470133	0.0107812
15.5001	∆efp	LEV	0	0.469833	0.0107018
15.6668	∆efp	LEV	0	0.470567	0.0109553
15.8334	∆efp	LEV	0	0.470567	0.0109193
16.0001	∆efp	LEV	0	0.469933	0.0106045
16.1668	∆efp	LEV	0	0.470967	0.0102389
16.3334	∆efp	LEV	0	0.4705	0.0111665
16.5001	∆efp	LEV	0	0.4714	0.0102764
16.6668	∆efp	LEV	0	0.4711	0.0103523
16.8334	∆efp	LEV	0	0.470867	0.010338
17.0001	∆efp	LEV	0	0.470933	0.0101213
17.1668	∆efp	LEV	0	0.4704	0.00962098
17.3334	∆efp	LEV	0	0.470467	0.0102568
17.5001	∆efp	LEV	0	0.4704	0.0100917
17.6668	∆efp	LEV	0	0.4688	0.0103751
17.8334	∆efp	LEV	0	0.4687	0.0113059
18.0001	∆efp	LEV	0	0.4676	0.0120703
18.1664	∆efp	LEV	0	0.466467	0.0126658
18.3331	∆efp	LEV	0	0.4664	0.0123581
18.4998	∆efp	LEV	0	0.4659	0.0122589
18.6665	∆efp	LEV	0	0.4657	0.0126611
18.8331	∆efp	LEV	0	0.4649	0.0128001
18.9998	∆efp	LEV	0	0.4654	0.0126212
19.1665	∆efp	LEV	0	0.4657	0.0122353
19.3331	∆efp	LEV	0	0.4649	0.012388
19.4998	∆efp	LEV	0	0.465267	0.012428
19.6665	∆efp	LEV	0	0.464767	0.0122007
19.8331	∆efp	LEV	0	0.4647	0.0125588
19.9998	∆efp	LEV	0	0.464867	0.0117121
0	WT	LEV	0	0.0196667	0.0174221
0.166667	WT	LEV	0	0.0012	0.000200001
0.333333	WT	LEV	0	0.0022	0.00100166
0.5	WT	LEV	0	0.00146666	0.000466665
0.666667	WT	LEV	0	0.00186666	0.000717246
0.833333	WT	LEV	0	0.00256667	0.00106666
1	WT	LEV	0	0.00333333	0.00124544
1.16667	WT	LEV	0	0.00366666	0.00116667
1.33333	WT	LEV	0	0.0044	0.00135278
1.5	WT	LEV	0	0.0053	0.00150111
1.66669	WT	LEV	0	0.00656667	0.00196751
1.83336	WT	LEV	0	0.0076	0.00185022
2.00003	WT	LEV	0	0.00846667	0.00136788
2.16669	WT	LEV	0	0.0104	0.00170392
2.33336	WT	LEV	0	0.0123667	0.0014712
2.50003	WT	LEV	0	0.0155667	0.00163741
2.66669	WT	LEV	0	0.0194	0.0019218
2.83336	WT	LEV	0	0.0243	0.00234592
3.00003	WT	LEV	0	0.0312	0.00304466
3.16669	WT	LEV	0	0.0398667	0.0039826
3.33336	WT	LEV	0	0.0515667	0.00473615
3.50003	WT	LEV	0	0.0650333	0.00572897
3.66669	WT	LEV	0	0.0821333	0.00659048
3.83336	WT	LEV	0	0.106033	0.00839371
4.00003	WT	LEV	0	0.1366	0.0110014
4.16669	WT	LEV	0	0.172267	0.011848
4.33336	WT	LEV	0	0.209967	0.0132678
4.50003	WT	LEV	0	0.25	0.0127295
4.66669	WT	LEV	0	0.291367	0.0151079
4.83336	WT	LEV	0	0.3416	0.0197051
5.00003	WT	LEV	0	0.4004	0.0248574
5.16669	WT	LEV	0	0.470433	0.0284453
5.33336	WT	LEV	0	0.540667	0.0201664
5.50006	WT	LEV	0	0.569733	0.0110487
5.66669	WT	LEV	0	0.575133	0.0137427
5.83336	WT	LEV	0	0.582633	0.0154144
6.00003	WT	LEV	0	0.587	0.0157862
6.16669	WT	LEV	0	0.587867	0.0157561
6.33339	WT	LEV	0	0.588433	0.0155236
6.50006	WT	LEV	0	0.587567	0.0151915
6.66672	WT	LEV	0	0.5878	0.014845
6.83339	WT	LEV	0	0.586567	0.0143561
7.00006	WT	LEV	0	0.585133	0.013842
7.16672	WT	LEV	0	0.5832	0.0132062
7.33339	WT	LEV	0	0.582533	0.0136302
7.50006	WT	LEV	0	0.581433	0.0130308
7.66672	WT	LEV	0	0.580667	0.0128849
7.83339	WT	LEV	0	0.579767	0.0126592
8.00006	WT	LEV	0	0.578733	0.0130474
8.16672	WT	LEV	0	0.578333	0.013579
8.33339	WT	LEV	0	0.5758	0.0132322
8.50006	WT	LEV	0	0.573167	0.0129208
8.66672	WT	LEV	0	0.571333	0.0129237
8.83339	WT	LEV	0	0.570467	0.0131195
9.00006	WT	LEV	0	0.567767	0.0131479
9.16672	WT	LEV	0	0.566233	0.0128297
9.33339	WT	LEV	0	0.565567	0.0125918
9.50006	WT	LEV	0	0.564867	0.0122652
9.66672	WT	LEV	0	0.563933	0.0119867
9.83339	WT	LEV	0	0.563767	0.0122464
10.0001	WT	LEV	0	0.564333	0.0123121
10.1667	WT	LEV	0	0.563667	0.0124398
10.3334	WT	LEV	0	0.563567	0.0118054
10.5001	WT	LEV	0	0.5624	0.0115503
10.6668	WT	LEV	0	0.562333	0.0116668
10.8334	WT	LEV	0	0.5623	0.0125646
11.0001	WT	LEV	0	0.5642	0.0125008
11.1668	WT	LEV	0	0.562233	0.0107409
11.3334	WT	LEV	0	0.5636	0.0124669
11.5001	WT	LEV	0	0.5641	0.0113023
11.6668	WT	LEV	0	0.567033	0.0125255
11.8334	WT	LEV	0	0.565233	0.0112704
12.0001	WT	LEV	0	0.568	0.0127996
12.1668	WT	LEV	0	0.5644	0.0106039
12.3334	WT	LEV	0	0.5686	0.0130251
12.5001	WT	LEV	0	0.568067	0.0135834
12.6668	WT	LEV	0	0.569133	0.0146693
12.8334	WT	LEV	0	0.566233	0.0135359
13.0001	WT	LEV	0	0.5668	0.0153448
13.1668	WT	LEV	0	0.565367	0.0150776
13.3334	WT	LEV	0	0.566433	0.0161421
13.5001	WT	LEV	0	0.5661	0.015982
13.6668	WT	LEV	0	0.567167	0.0159342
13.8334	WT	LEV	0	0.566867	0.0166654
14.0001	WT	LEV	0	0.567567	0.0161394
14.1668	WT	LEV	0	0.5663	0.016328
14.3334	WT	LEV	0	0.5678	0.0167781
14.5001	WT	LEV	0	0.567833	0.0167243
14.6668	WT	LEV	0	0.568967	0.0166428
14.8334	WT	LEV	0	0.567933	0.0160948
15.0001	WT	LEV	0	0.570533	0.0168418
15.1668	WT	LEV	0	0.569	0.0162992
15.3334	WT	LEV	0	0.571033	0.0167625
15.5001	WT	LEV	0	0.569433	0.0159848
15.6668	WT	LEV	0	0.571133	0.0161473
15.8334	WT	LEV	0	0.570933	0.0164706
16.0001	WT	LEV	0	0.569467	0.0162694
16.1668	WT	LEV	0	0.569567	0.0163951
16.3334	WT	LEV	0	0.569133	0.0162307
16.5001	WT	LEV	0	0.568567	0.0157578
16.6668	WT	LEV	0	0.569567	0.0164509
16.8334	WT	LEV	0	0.568233	0.0163385
17.0001	WT	LEV	0	0.569167	0.0162594
17.1668	WT	LEV	0	0.567867	0.0158567
17.3334	WT	LEV	0	0.567033	0.0157233
17.5001	WT	LEV	0	0.567733	0.0163475
17.6668	WT	LEV	0	0.566567	0.0162244
17.8334	WT	LEV	0	0.565767	0.0161907
18.0001	WT	LEV	0	0.564933	0.0157445
18.1664	WT	LEV	0	0.564333	0.0160148
18.3331	WT	LEV	0	0.563333	0.0156846
18.4998	WT	LEV	0	0.562833	0.015499
18.6665	WT	LEV	0	0.561733	0.0151266
18.8331	WT	LEV	0	0.5608	0.0147751
18.9998	WT	LEV	0	0.559867	0.0142003
19.1665	WT	LEV	0	0.558333	0.0138367
19.3331	WT	LEV	0	0.557233	0.0135185
19.4998	WT	LEV	0	0.556	0.013642
19.6665	WT	LEV	0	0.5542	0.0133665
19.8331	WT	LEV	0	0.552367	0.0138037
19.9998	WT	LEV	0	0.5502	0.0136258
0	∆efp	LEV	0,65	0.00813333	0.00583333
0.166667	∆efp	LEV	0,65	0.002	5.77339e-05
0.333333	∆efp	LEV	0,65	0.0016	5.77339e-05
0.5	∆efp	LEV	0,65	0.0012	5.77339e-05
0.666667	∆efp	LEV	0,65	0.001	0
0.833333	∆efp	LEV	0,65	0.00116666	8.81909e-05
1	∆efp	LEV	0,65	0.0011	5.77339e-05
1.16667	∆efp	LEV	0,65	0.0014	0
1.33333	∆efp	LEV	0,65	0.00176667	0.00021858
1.5	∆efp	LEV	0,65	0.00186666	0.000120185
1.66669	∆efp	LEV	0,65	0.002	0.0001
1.83336	∆efp	LEV	0,65	0.00223333	8.81913e-05
2.00003	∆efp	LEV	0,65	0.0025	5.77339e-05
2.16669	∆efp	LEV	0,65	0.00293333	6.66653e-05
2.33336	∆efp	LEV	0,65	0.00326667	0.000120185
2.50003	∆efp	LEV	0,65	0.00383333	0.000296272
2.66669	∆efp	LEV	0,65	0.00426667	0.000440959
2.83336	∆efp	LEV	0,65	0.00496667	0.00057831
3.00003	∆efp	LEV	0,65	0.0054	0.000750556
3.16669	∆efp	LEV	0,65	0.00583333	0.000883805
3.33336	∆efp	LEV	0,65	0.00606667	0.00106667
3.50003	∆efp	LEV	0,65	0.00656667	0.00121975
3.66669	∆efp	LEV	0,65	0.00703333	0.00133333
3.83336	∆efp	LEV	0,65	0.00723333	0.00153442
4.00003	∆efp	LEV	0,65	0.00786667	0.00166767
4.16669	∆efp	LEV	0,65	0.0084	0.00175214
4.33336	∆efp	LEV	0,65	0.0086	0.00205183
4.50003	∆efp	LEV	0,65	0.0092	0.00220681
4.66669	∆efp	LEV	0,65	0.00976667	0.0024251
4.83336	∆efp	LEV	0,65	0.0103333	0.00268721
5.00003	∆efp	LEV	0,65	0.0110333	0.00289501
5.16669	∆efp	LEV	0,65	0.0114	0.00306105
5.33336	∆efp	LEV	0,65	0.0119333	0.00345704
5.50006	∆efp	LEV	0,65	0.0127333	0.00384895
5.66669	∆efp	LEV	0,65	0.0135333	0.00405353
5.83336	∆efp	LEV	0,65	0.0144	0.0047606
6.00003	∆efp	LEV	0,65	0.0148333	0.00500211
6.16669	∆efp	LEV	0,65	0.0158	0.00561902
6.33339	∆efp	LEV	0,65	0.0167667	0.00608888
6.50006	∆efp	LEV	0,65	0.0176667	0.00673903
6.66672	∆efp	LEV	0,65	0.0188	0.00726292
6.83339	∆efp	LEV	0,65	0.0196	0.00776552
7.00006	∆efp	LEV	0,65	0.0208	0.00827224
7.16672	∆efp	LEV	0,65	0.0218667	0.00928122
7.33339	∆efp	LEV	0,65	0.0231333	0.00999539
7.50006	∆efp	LEV	0,65	0.0244667	0.0106374
7.66672	∆efp	LEV	0,65	0.0259333	0.011506
7.83339	∆efp	LEV	0,65	0.0275	0.0124193
8.00006	∆efp	LEV	0,65	0.0295667	0.0137904
8.16672	∆efp	LEV	0,65	0.0317333	0.0148495
8.33339	∆efp	LEV	0,65	0.0339667	0.0160416
8.50006	∆efp	LEV	0,65	0.0366667	0.0176365
8.66672	∆efp	LEV	0,65	0.0394	0.0187089
8.83339	∆efp	LEV	0,65	0.0431667	0.0206696
9.00006	∆efp	LEV	0,65	0.0463	0.0219049
9.16672	∆efp	LEV	0,65	0.0494667	0.0230167
9.33339	∆efp	LEV	0,65	0.0527667	0.0244684
9.50006	∆efp	LEV	0,65	0.0562	0.0254504
9.66672	∆efp	LEV	0,65	0.0596333	0.0267334
9.83339	∆efp	LEV	0,65	0.0630333	0.0278835
10.0001	∆efp	LEV	0,65	0.0674667	0.0289191
10.1667	∆efp	LEV	0,65	0.0704333	0.0298369
10.3334	∆efp	LEV	0,65	0.0751667	0.0309226
10.5001	∆efp	LEV	0,65	0.0795333	0.0320863
10.6668	∆efp	LEV	0,65	0.0849	0.0327225
10.8334	∆efp	LEV	0,65	0.0880667	0.0342459
11.0001	∆efp	LEV	0,65	0.0934333	0.0347372
11.1668	∆efp	LEV	0,65	0.0978	0.0359635
11.3334	∆efp	LEV	0,65	0.103033	0.0363586
11.5001	∆efp	LEV	0,65	0.1074	0.0373825
11.6668	∆efp	LEV	0,65	0.112367	0.0375931
11.8334	∆efp	LEV	0,65	0.1173	0.0379666
12.0001	∆efp	LEV	0,65	0.1238	0.0378857
12.1668	∆efp	LEV	0,65	0.129133	0.0378087
12.3334	∆efp	LEV	0,65	0.135033	0.0377674
12.5001	∆efp	LEV	0,65	0.139167	0.0375042
12.6668	∆efp	LEV	0,65	0.146133	0.037438
12.8334	∆efp	LEV	0,65	0.151667	0.0363982
13.0001	∆efp	LEV	0,65	0.1566	0.0359829
13.1668	∆efp	LEV	0,65	0.162233	0.0351158
13.3334	∆efp	LEV	0,65	0.1682	0.0346039
13.5001	∆efp	LEV	0,65	0.1728	0.0338091
13.6668	∆efp	LEV	0,65	0.177633	0.0330906
13.8334	∆efp	LEV	0,65	0.1826	0.0331373
14.0001	∆efp	LEV	0,65	0.187	0.0320776
14.1668	∆efp	LEV	0,65	0.191467	0.0324595
14.3334	∆efp	LEV	0,65	0.197033	0.0314251
14.5001	∆efp	LEV	0,65	0.200967	0.0311663
14.6668	∆efp	LEV	0,65	0.204333	0.0298904
14.8334	∆efp	LEV	0,65	0.208433	0.0298845
15.0001	∆efp	LEV	0,65	0.2133	0.0302119
15.1668	∆efp	LEV	0,65	0.217567	0.0302861
15.3334	∆efp	LEV	0,65	0.222267	0.0298988
15.5001	∆efp	LEV	0,65	0.225467	0.0294178
15.6668	∆efp	LEV	0,65	0.2293	0.0284002
15.8334	∆efp	LEV	0,65	0.234833	0.0277343
16.0001	∆efp	LEV	0,65	0.2406	0.0278001
16.1668	∆efp	LEV	0,65	0.2456	0.0278518
16.3334	∆efp	LEV	0,65	0.251033	0.0274349
16.5001	∆efp	LEV	0,65	0.255367	0.026379
16.6668	∆efp	LEV	0,65	0.262967	0.0274262
16.8334	∆efp	LEV	0,65	0.269267	0.0272804
17.0001	∆efp	LEV	0,65	0.2743	0.0261019
17.1668	∆efp	LEV	0,65	0.279433	0.0257223
17.3334	∆efp	LEV	0,65	0.2866	0.0261823
17.5001	∆efp	LEV	0,65	0.291967	0.0239276
17.6668	∆efp	LEV	0,65	0.299767	0.0227693
17.8334	∆efp	LEV	0,65	0.309967	0.0242428
18.0001	∆efp	LEV	0,65	0.3151	0.0235003
18.1664	∆efp	LEV	0,65	0.322067	0.0226645
18.3331	∆efp	LEV	0,65	0.330467	0.0227965
18.4998	∆efp	LEV	0,65	0.336733	0.0238233
18.6665	∆efp	LEV	0,65	0.3419	0.0227092
18.8331	∆efp	LEV	0,65	0.3464	0.0224795
18.9998	∆efp	LEV	0,65	0.3501	0.0228383
19.1665	∆efp	LEV	0,65	0.353233	0.0232896
19.3331	∆efp	LEV	0,65	0.355233	0.0241045
19.4998	∆efp	LEV	0,65	0.356867	0.025798
19.6665	∆efp	LEV	0,65	0.3601	0.0260769
19.8331	∆efp	LEV	0,65	0.365133	0.0262034
19.9998	∆efp	LEV	0,65	0.369433	0.0255985
0	WT	LEV	0,65	0.0244	0.0120442
0.166667	WT	LEV	0,65	0.00133333	0.000176384
0.333333	WT	LEV	0,65	0.00123333	3.33314e-05
0.5	WT	LEV	0,65	0.00123333	0.000145297
0.666667	WT	LEV	0,65	0.001	0
0.833333	WT	LEV	0,65	0.001	0
1	WT	LEV	0,65	0.00113333	8.81909e-05
1.16667	WT	LEV	0,65	0.00136667	0.000120185
1.33333	WT	LEV	0,65	0.0015	0.000208166
1.5	WT	LEV	0,65	0.0017	0.00025166
1.66669	WT	LEV	0,65	0.002	0.000472583
1.83336	WT	LEV	0,65	0.0024	0.000680686
2.00003	WT	LEV	0,65	0.00273334	0.000664162
2.16669	WT	LEV	0,65	0.00306667	0.000811036
2.33336	WT	LEV	0,65	0.00353334	0.00107134
2.50003	WT	LEV	0,65	0.004	0.00111505
2.66669	WT	LEV	0,65	0.00416667	0.00129786
2.83336	WT	LEV	0,65	0.0046	0.00137961
3.00003	WT	LEV	0,65	0.00476667	0.00133708
3.16669	WT	LEV	0,65	0.00476667	0.00137397
3.33336	WT	LEV	0,65	0.0049	0.00162891
3.50003	WT	LEV	0,65	0.005	0.00155027
3.66669	WT	LEV	0,65	0.0054	0.00158745
3.83336	WT	LEV	0,65	0.00523334	0.00165563
4.00003	WT	LEV	0,65	0.00533333	0.0016905
4.16669	WT	LEV	0,65	0.00563333	0.0016905
4.33336	WT	LEV	0,65	0.00566667	0.00173237
4.50003	WT	LEV	0,65	0.00556667	0.00169542
4.66669	WT	LEV	0,65	0.0057	0.00172143
4.83336	WT	LEV	0,65	0.0058	0.00175784
5.00003	WT	LEV	0,65	0.00583334	0.00176383
5.16669	WT	LEV	0,65	0.0058	0.00175784
5.33336	WT	LEV	0,65	0.00603333	0.00178357
5.50006	WT	LEV	0,65	0.006	0.00185203
5.66669	WT	LEV	0,65	0.00616667	0.00178916
5.83336	WT	LEV	0,65	0.0061	0.00192873
6.00003	WT	LEV	0,65	0.00613334	0.00195477
6.16669	WT	LEV	0,65	0.0062	0.00191572
6.33339	WT	LEV	0,65	0.00626667	0.00194622
6.50006	WT	LEV	0,65	0.00626667	0.00201687
6.66672	WT	LEV	0,65	0.00646667	0.00202759
6.83339	WT	LEV	0,65	0.00653334	0.00200028
7.00006	WT	LEV	0,65	0.00666667	0.00211844
7.16672	WT	LEV	0,65	0.00656667	0.00208513
7.33339	WT	LEV	0,65	0.00673333	0.0022063
7.50006	WT	LEV	0,65	0.00693333	0.00225561
7.66672	WT	LEV	0,65	0.00693333	0.00239745
7.83339	WT	LEV	0,65	0.00683334	0.00239745
8.00006	WT	LEV	0,65	0.00716667	0.00259893
8.16672	WT	LEV	0,65	0.00723333	0.00251153
8.33339	WT	LEV	0,65	0.00746667	0.00265602
8.50006	WT	LEV	0,65	0.00753333	0.00277208
8.66672	WT	LEV	0,65	0.00793334	0.00297564
8.83339	WT	LEV	0,65	0.00836667	0.0031519
9.00006	WT	LEV	0,65	0.00846667	0.0034469
9.16672	WT	LEV	0,65	0.00856667	0.00342264
9.33339	WT	LEV	0,65	0.00886667	0.00359506
9.50006	WT	LEV	0,65	0.00906667	0.00385847
9.66672	WT	LEV	0,65	0.0092	0.00398037
9.83339	WT	LEV	0,65	0.0094	0.00407226
10.0001	WT	LEV	0,65	0.00943333	0.00406831
10.1667	WT	LEV	0,65	0.00963334	0.00412566
10.3334	WT	LEV	0,65	0.00976667	0.00432833
10.5001	WT	LEV	0,65	0.0100333	0.00451676
10.6668	WT	LEV	0,65	0.0101667	0.00464052
10.8334	WT	LEV	0,65	0.0102667	0.00466202
11.0001	WT	LEV	0,65	0.0102	0.00457857
11.1668	WT	LEV	0,65	0.0101	0.00459384
11.3334	WT	LEV	0,65	0.0104667	0.00481191
11.5001	WT	LEV	0,65	0.0106	0.00491528
11.6668	WT	LEV	0,65	0.01	0.00450037
11.8334	WT	LEV	0,65	0.0104333	0.00485295
12.0001	WT	LEV	0,65	0.0106	0.00499299
12.1668	WT	LEV	0,65	0.0106667	0.00499811
12.3334	WT	LEV	0,65	0.0105333	0.00494649
12.5001	WT	LEV	0,65	0.0106333	0.0051174
12.6668	WT	LEV	0,65	0.0105333	0.00490997
12.8334	WT	LEV	0,65	0.0106667	0.00505217
13.0001	WT	LEV	0,65	0.0107667	0.0052225
13.1668	WT	LEV	0,65	0.0110667	0.00543026
13.3334	WT	LEV	0,65	0.0111667	0.00567578
13.5001	WT	LEV	0,65	0.0110667	0.00544926
13.6668	WT	LEV	0,65	0.0113	0.00563235
13.8334	WT	LEV	0,65	0.0112667	0.00569571
14.0001	WT	LEV	0,65	0.0116	0.00599194
14.1668	WT	LEV	0,65	0.0117333	0.00609818
14.3334	WT	LEV	0,65	0.0117667	0.00618636
14.5001	WT	LEV	0,65	0.0119	0.0061825
14.6668	WT	LEV	0,65	0.0120333	0.00627066
14.8334	WT	LEV	0,65	0.0120667	0.00641517
15.0001	WT	LEV	0,65	0.0121667	0.00647156
15.1668	WT	LEV	0,65	0.0124667	0.00679248
15.3334	WT	LEV	0,65	0.0122667	0.00656692
15.5001	WT	LEV	0,65	0.0125667	0.00687055
15.6668	WT	LEV	0,65	0.0126333	0.0068387
15.8334	WT	LEV	0,65	0.0125667	0.00681428
16.0001	WT	LEV	0,65	0.0129	0.00705431
16.1668	WT	LEV	0,65	0.0131333	0.00725496
16.3334	WT	LEV	0,65	0.0131333	0.00729437
16.5001	WT	LEV	0,65	0.0134333	0.00751938
16.6668	WT	LEV	0,65	0.0136333	0.00755873
16.8334	WT	LEV	0,65	0.0135	0.00751021
17.0001	WT	LEV	0,65	0.0136667	0.00763028
17.1668	WT	LEV	0,65	0.0137667	0.00772622
17.3334	WT	LEV	0,65	0.0141667	0.00791124
17.5001	WT	LEV	0,65	0.0145333	0.00806563
17.6668	WT	LEV	0,65	0.0144333	0.00803126
17.8334	WT	LEV	0,65	0.0147667	0.00847473
18.0001	WT	LEV	0,65	0.0145667	0.00824911
18.1664	WT	LEV	0,65	0.0151	0.0085629
18.3331	WT	LEV	0,65	0.0151333	0.00849948
18.4998	WT	LEV	0,65	0.0153	0.00861936
18.6665	WT	LEV	0,65	0.0153	0.00877098
18.8331	WT	LEV	0,65	0.0154667	0.00864414
18.9998	WT	LEV	0,65	0.0156333	0.00883862
19.1665	WT	LEV	0,65	0.0157	0.00882742
19.3331	WT	LEV	0,65	0.0159667	0.00888863
19.4998	WT	LEV	0,65	0.0161667	0.00894527
19.6665	WT	LEV	0,65	0.0162	0.00903346
19.8331	WT	LEV	0,65	0.0161667	0.00917194
19.9998	WT	LEV	0,65	0.0166	0.00933595

## Sheet: Fig 2E
Fig 2E
Time [h]	LEV [ug/ml]	CHL [ug/ml]	OD595 normalized
0	0	0	0.0013
0.166667	0	0	0.001
0.333333	0	0	0.0015
0.5	0	0	0.0016
0.666667	0	0	0.0019
0.833333	0	0	0.0026
1.00003	0	0	0.0029
1.16669	0	0	0.0036
1.33336	0	0	0.0045
1.50003	0	0	0.0057
1.66669	0	0	0.0072
1.83336	0	0	0.0086
2.00003	0	0	0.0113
2.16669	0	0	0.0149
2.33336	0	0	0.0179
2.50003	0	0	0.023
2.66669	0	0	0.0302
2.83336	0	0	0.0381
3.00003	0	0	0.0511
3.16669	0	0	0.0646
3.33336	0	0	0.086
3.50003	0	0	0.1099
3.66669	0	0	0.1372
3.83336	0	0	0.1756
4.00003	0	0	0.2179
4.16669	0	0	0.2629
4.33336	0	0	0.2955
4.50003	0	0	0.353
4.66669	0	0	0.4136
4.83336	0	0	0.4962
5.00003	0	0	0.523
5.16669	0	0	0.5307
5.33336	0	0	0.5433
5.50003	0	0	0.5533
5.66669	0	0	0.5598
5.83339	0	0	0.5646
6.00006	0	0	0.5685
6.16672	0	0	0.5699
6.33339	0	0	0.5721
6.50006	0	0	0.5724
6.66672	0	0	0.5721
6.83339	0	0	0.5731
7.00006	0	0	0.5722
7.16672	0	0	0.5723
7.33339	0	0	0.5729
7.50006	0	0	0.5724
7.66672	0	0	0.5711
7.83339	0	0	0.5698
8.00006	0	0	0.5684
8.16672	0	0	0.5678
8.33339	0	0	0.5682
8.50006	0	0	0.5681
8.66672	0	0	0.5672
8.83339	0	0	0.5675
9.00006	0	0	0.5639
9.16672	0	0	0.565
9.33339	0	0	0.5617
9.50006	0	0	0.561
9.66672	0	0	0.5606
9.83339	0	0	0.5591
10.0001	0	0	0.5572
10.1667	0	0	0.5562
10.3334	0	0	0.5555
10.5001	0	0	0.555
10.6668	0	0	0.5524
10.8334	0	0	0.5514
11.0001	0	0	0.5531
11.1668	0	0	0.5497
11.3334	0	0	0.5509
11.5001	0	0	0.5479
11.6668	0	0	0.5507
11.8334	0	0	0.5486
12.0001	0	0	0.5473
12.1668	0	0	0.5468
12.3334	0	0	0.5472
12.5001	0	0	0.5483
12.6668	0	0	0.5478
12.8334	0	0	0.5471
13.0001	0	0	0.5464
13.1668	0	0	0.5467
13.3334	0	0	0.5481
13.5001	0	0	0.5465
13.6668	0	0	0.5466
13.8334	0	0	0.5474
14.0001	0	0	0.5472
14.1668	0	0	0.5482
14.3334	0	0	0.549
14.5001	0	0	0.548
14.6668	0	0	0.5483
14.8334	0	0	0.5468
15.0001	0	0	0.5501
15.1668	0	0	0.5505
15.3334	0	0	0.549
15.5001	0	0	0.5513
15.6668	0	0	0.5512
15.8334	0	0	0.5508
16.0001	0	0	0.5508
16.1668	0	0	0.5508
16.3334	0	0	0.551
16.5001	0	0	0.5509
16.6668	0	0	0.5492
16.8334	0	0	0.5524
17.0001	0	0	0.5493
17.1668	0	0	0.5506
17.3334	0	0	0.5505
17.5001	0	0	0.5511
17.6668	0	0	0.5503
17.8334	0	0	0.5496
18.0001	0	0	0.5497
18.1668	0	0	0.5488
18.3334	0	0	0.548
18.5001	0	0	0.5476
18.6668	0	0	0.5476
18.8334	0	0	0.5474
19.0001	0	0	0.5474
19.1668	0	0	0.5481
19.3334	0	0	0.5472
19.5001	0	0	0.5459
19.6668	0	0	0.5457
19.8335	0	0	0.5449
20.0001	0	0	0.5432
0	0.2	0	0.0019
0.166667	0.2	0	0.0015
0.333333	0.2	0	0.001
0.5	0.2	0	0.00130001
0.666667	0.2	0	0.00130001
0.833333	0.2	0	0.0018
1.00003	0.2	0	0.0019
1.16669	0.2	0	0.0023
1.33336	0.2	0	0.0028
1.50003	0.2	0	0.0036
1.66669	0.2	0	0.004
1.83336	0.2	0	0.0046
2.00003	0.2	0	0.0055
2.16669	0.2	0	0.0061
2.33336	0.2	0	0.0071
2.50003	0.2	0	0.00790001
2.66669	0.2	0	0.0087
2.83336	0.2	0	0.0098
3.00003	0.2	0	0.0106
3.16669	0.2	0	0.0118
3.33336	0.2	0	0.0136
3.50003	0.2	0	0.0148
3.66669	0.2	0	0.0158
3.83336	0.2	0	0.0172
4.00003	0.2	0	0.0191
4.16669	0.2	0	0.0208
4.33336	0.2	0	0.0224
4.50003	0.2	0	0.0249
4.66669	0.2	0	0.0265
4.83336	0.2	0	0.0291
5.00003	0.2	0	0.0311
5.16669	0.2	0	0.0337
5.33336	0.2	0	0.0367
5.50003	0.2	0	0.04
5.66669	0.2	0	0.0432
5.83339	0.2	0	0.0474
6.00006	0.2	0	0.0508
6.16672	0.2	0	0.0563
6.33339	0.2	0	0.0605
6.50006	0.2	0	0.0655
6.66672	0.2	0	0.0716
6.83339	0.2	0	0.0771
7.00006	0.2	0	0.0849
7.16672	0.2	0	0.0902
7.33339	0.2	0	0.0968
7.50006	0.2	0	0.1038
7.66672	0.2	0	0.1116
7.83339	0.2	0	0.1179
8.00006	0.2	0	0.1255
8.16672	0.2	0	0.1353
8.33339	0.2	0	0.1413
8.50006	0.2	0	0.1495
8.66672	0.2	0	0.1593
8.83339	0.2	0	0.1731
9.00006	0.2	0	0.1842
9.16672	0.2	0	0.2032
9.33339	0.2	0	0.2219
9.50006	0.2	0	0.2416
9.66672	0.2	0	0.2523
9.83339	0.2	0	0.2627
10.0001	0.2	0	0.271
10.1667	0.2	0	0.2757
10.3334	0.2	0	0.2846
10.5001	0.2	0	0.2866
10.6668	0.2	0	0.288
10.8334	0.2	0	0.2911
11.0001	0.2	0	0.2966
11.1668	0.2	0	0.3001
11.3334	0.2	0	0.3015
11.5001	0.2	0	0.301
11.6668	0.2	0	0.3037
11.8334	0.2	0	0.304
12.0001	0.2	0	0.3057
12.1668	0.2	0	0.308
12.3334	0.2	0	0.3088
12.5001	0.2	0	0.3156
12.6668	0.2	0	0.3177
12.8334	0.2	0	0.3207
13.0001	0.2	0	0.3216
13.1668	0.2	0	0.3262
13.3334	0.2	0	0.3265
13.5001	0.2	0	0.3284
13.6668	0.2	0	0.3293
13.8334	0.2	0	0.3318
14.0001	0.2	0	0.3318
14.1668	0.2	0	0.3327
14.3334	0.2	0	0.3322
14.5001	0.2	0	0.3335
14.6668	0.2	0	0.3337
14.8334	0.2	0	0.3367
15.0001	0.2	0	0.3377
15.1668	0.2	0	0.3385
15.3334	0.2	0	0.3398
15.5001	0.2	0	0.3408
15.6668	0.2	0	0.3417
15.8334	0.2	0	0.3433
16.0001	0.2	0	0.345
16.1668	0.2	0	0.3462
16.3334	0.2	0	0.347
16.5001	0.2	0	0.3473
16.6668	0.2	0	0.3478
16.8334	0.2	0	0.35
17.0001	0.2	0	0.3507
17.1668	0.2	0	0.3513
17.3334	0.2	0	0.3518
17.5001	0.2	0	0.3535
17.6668	0.2	0	0.3528
17.8334	0.2	0	0.3537
18.0001	0.2	0	0.354
18.1668	0.2	0	0.3546
18.3334	0.2	0	0.355
18.5001	0.2	0	0.3539
18.6668	0.2	0	0.354
18.8334	0.2	0	0.3543
19.0001	0.2	0	0.3541
19.1668	0.2	0	0.3527
19.3334	0.2	0	0.3527
19.5001	0.2	0	0.3523
19.6668	0.2	0	0.3519
19.8335	0.2	0	0.3517
20.0001	0.2	0	0.3515
0	0.5	0	0.00180001
0.166667	0.5	0	0.0012
0.333333	0.5	0	0.00140001
0.5	0.5	0	0.0017
0.666667	0.5	0	0.00180001
0.833333	0.5	0	0.00220001
1.00003	0.5	0	0.0023
1.16669	0.5	0	0.0026
1.33336	0.5	0	0.0028
1.50003	0.5	0	0.003
1.66669	0.5	0	0.0034
1.83336	0.5	0	0.0033
2.00003	0.5	0	0.0034
2.16669	0.5	0	0.00350001
2.33336	0.5	0	0.00360001
2.50003	0.5	0	0.0037
2.66669	0.5	0	0.00360001
2.83336	0.5	0	0.00360001
3.00003	0.5	0	0.00360001
3.16669	0.5	0	0.0037
3.33336	0.5	0	0.00400001
3.50003	0.5	0	0.00360001
3.66669	0.5	0	0.0034
3.83336	0.5	0	0.00350001
4.00003	0.5	0	0.0034
4.16669	0.5	0	0.00360001
4.33336	0.5	0	0.0037
4.50003	0.5	0	0.00350001
4.66669	0.5	0	0.00350001
4.83336	0.5	0	0.0033
5.00003	0.5	0	0.0032
5.16669	0.5	0	0.0033
5.33336	0.5	0	0.0033
5.50003	0.5	0	0.003
5.66669	0.5	0	0.0032
5.83339	0.5	0	0.0033
6.00006	0.5	0	0.003
6.16672	0.5	0	0.0033
6.33339	0.5	0	0.00310001
6.50006	0.5	0	0.0032
6.66672	0.5	0	0.003
6.83339	0.5	0	0.0032
7.00006	0.5	0	0.003
7.16672	0.5	0	0.0029
7.33339	0.5	0	0.0032
7.50006	0.5	0	0.0032
7.66672	0.5	0	0.003
7.83339	0.5	0	0.00270001
8.00006	0.5	0	0.00310001
8.16672	0.5	0	0.0028
8.33339	0.5	0	0.0028
8.50006	0.5	0	0.00270001
8.66672	0.5	0	0.00270001
8.83339	0.5	0	0.0028
9.00006	0.5	0	0.0026
9.16672	0.5	0	0.003
9.33339	0.5	0	0.0028
9.50006	0.5	0	0.0029
9.66672	0.5	0	0.0029
9.83339	0.5	0	0.003
10.0001	0.5	0	0.00310001
10.1667	0.5	0	0.00310001
10.3334	0.5	0	0.0029
10.5001	0.5	0	0.0033
10.6668	0.5	0	0.0029
10.8334	0.5	0	0.003
11.0001	0.5	0	0.0028
11.1668	0.5	0	0.0028
11.3334	0.5	0	0.0033
11.5001	0.5	0	0.0029
11.6668	0.5	0	0.0028
11.8334	0.5	0	0.003
12.0001	0.5	0	0.0028
12.1668	0.5	0	0.0029
12.3334	0.5	0	0.0028
12.5001	0.5	0	0.0032
12.6668	0.5	0	0.0029
12.8334	0.5	0	0.0028
13.0001	0.5	0	0.0028
13.1668	0.5	0	0.0028
13.3334	0.5	0	0.0028
13.5001	0.5	0	0.0025
13.6668	0.5	0	0.0026
13.8334	0.5	0	0.0024
14.0001	0.5	0	0.0024
14.1668	0.5	0	0.0026
14.3334	0.5	0	0.0024
14.5001	0.5	0	0.0023
14.6668	0.5	0	0.0021
14.8334	0.5	0	0.002
15.0001	0.5	0	0.0019
15.1668	0.5	0	0.0019
15.3334	0.5	0	0.0019
15.5001	0.5	0	0.00180001
15.6668	0.5	0	0.0017
15.8334	0.5	0	0.00180001
16.0001	0.5	0	0.0016
16.1668	0.5	0	0.0017
16.3334	0.5	0	0.00180001
16.5001	0.5	0	0.0016
16.6668	0.5	0	0.0015
16.8334	0.5	0	0.0015
17.0001	0.5	0	0.0017
17.1668	0.5	0	0.0015
17.3334	0.5	0	0.00140001
17.5001	0.5	0	0.0016
17.6668	0.5	0	0.00140001
17.8334	0.5	0	0.0015
18.0001	0.5	0	0.00130001
18.1668	0.5	0	0.00130001
18.3334	0.5	0	0.00130001
18.5001	0.5	0	0.00140001
18.6668	0.5	0	0.0015
18.8334	0.5	0	0.00140001
19.0001	0.5	0	0.00140001
19.1668	0.5	0	0.00130001
19.3334	0.5	0	0.0011
19.5001	0.5	0	0.00130001
19.6668	0.5	0	0.0012
19.8335	0.5	0	0.0012
20.0001	0.5	0	0.001
0	1	0	0.0022
0.166667	1	0	0.0021
0.333333	1	0	0.0019
0.5	1	0	0.0021
0.666667	1	0	0.0021
0.833333	1	0	0.0022
1.00003	1	0	0.0025
1.16669	1	0	0.0025
1.33336	1	0	0.0028
1.50003	1	0	0.0028
1.66669	1	0	0.0029
1.83336	1	0	0.0028
2.00003	1	0	0.0029
2.16669	1	0	0.003
2.33336	1	0	0.0031
2.50003	1	0	0.0031
2.66669	1	0	0.0031
2.83336	1	0	0.003
3.00003	1	0	0.0031
3.16669	1	0	0.003
3.33336	1	0	0.0034
3.50003	1	0	0.0029
3.66669	1	0	0.0028
3.83336	1	0	0.0028
4.00003	1	0	0.0031
4.16669	1	0	0.0029
4.33336	1	0	0.0028
4.50003	1	0	0.0029
4.66669	1	0	0.0029
4.83336	1	0	0.0028
5.00003	1	0	0.0028
5.16669	1	0	0.0029
5.33336	1	0	0.0029
5.50003	1	0	0.0027
5.66669	1	0	0.0027
5.83339	1	0	0.0028
6.00006	1	0	0.0027
6.16672	1	0	0.0029
6.33339	1	0	0.0028
6.50006	1	0	0.0027
6.66672	1	0	0.0026
6.83339	1	0	0.0027
7.00006	1	0	0.0026
7.16672	1	0	0.0027
7.33339	1	0	0.0027
7.50006	1	0	0.0029
7.66672	1	0	0.0026
7.83339	1	0	0.0023
8.00006	1	0	0.0025
8.16672	1	0	0.0024
8.33339	1	0	0.0024
8.50006	1	0	0.0024
8.66672	1	0	0.0023
8.83339	1	0	0.0023
9.00006	1	0	0.0025
9.16672	1	0	0.0023
9.33339	1	0	0.0023
9.50006	1	0	0.0023
9.66672	1	0	0.0023
9.83339	1	0	0.0022
10.0001	1	0	0.0022
10.1667	1	0	0.0022
10.3334	1	0	0.0021
10.5001	1	0	0.0024
10.6668	1	0	0.0022
10.8334	1	0	0.002
11.0001	1	0	0.0021
11.1668	1	0	0.002
11.3334	1	0	0.0024
11.5001	1	0	0.0019
11.6668	1	0	0.0021
11.8334	1	0	0.002
12.0001	1	0	0.0018
12.1668	1	0	0.0019
12.3334	1	0	0.0018
12.5001	1	0	0.0021
12.6668	1	0	0.0016
12.8334	1	0	0.0017
13.0001	1	0	0.0017
13.1668	1	0	0.0018
13.3334	1	0	0.0019
13.5001	1	0	0.0018
13.6668	1	0	0.0018
13.8334	1	0	0.0017
14.0001	1	0	0.0018
14.1668	1	0	0.0016
14.3334	1	0	0.0018
14.5001	1	0	0.0017
14.6668	1	0	0.0017
14.8334	1	0	0.0015
15.0001	1	0	0.0016
15.1668	1	0	0.0015
15.3334	1	0	0.0014
15.5001	1	0	0.0015
15.6668	1	0	0.0016
15.8334	1	0	0.0016
16.0001	1	0	0.0015
16.1668	1	0	0.0014
16.3334	1	0	0.0016
16.5001	1	0	0.0014
16.6668	1	0	0.0014
16.8334	1	0	0.0014
17.0001	1	0	0.0014
17.1668	1	0	0.00130001
17.3334	1	0	0.0012
17.5001	1	0	0.0014
17.6668	1	0	0.00130001
17.8334	1	0	0.0012
18.0001	1	0	0.0012
18.1668	1	0	0.00130001
18.3334	1	0	0.001
18.5001	1	0	0.0012
18.6668	1	0	0.0012
18.8334	1	0	0.0012
19.0001	1	0	0.001
19.1668	1	0	0.0011
19.3334	1	0	0.0011
19.5001	1	0	0.0012
19.6668	1	0	0.001
19.8335	1	0	0.001
20.0001	1	0	0.0011
0	2	0	0.003
0.166667	2	0	0.0028
0.333333	2	0	0.003
0.5	2	0	0.0029
0.666667	2	0	0.003
0.833333	2	0	0.0032
1.00003	2	0	0.0036
1.16669	2	0	0.0036
1.33336	2	0	0.0036
1.50003	2	0	0.0038
1.66669	2	0	0.004
1.83336	2	0	0.004
2.00003	2	0	0.004
2.16669	2	0	0.004
2.33336	2	0	0.0041
2.50003	2	0	0.0039
2.66669	2	0	0.004
2.83336	2	0	0.0038
3.00003	2	0	0.0039
3.16669	2	0	0.004
3.33336	2	0	0.0042
3.50003	2	0	0.0039
3.66669	2	0	0.0037
3.83336	2	0	0.0037
4.00003	2	0	0.0036
4.16669	2	0	0.0036
4.33336	2	0	0.00350001
4.50003	2	0	0.0036
4.66669	2	0	0.0034
4.83336	2	0	0.0034
5.00003	2	0	0.0032
5.16669	2	0	0.0033
5.33336	2	0	0.0034
5.50003	2	0	0.0033
5.66669	2	0	0.0032
5.83339	2	0	0.0033
6.00006	2	0	0.0033
6.16672	2	0	0.0033
6.33339	2	0	0.0032
6.50006	2	0	0.0032
6.66672	2	0	0.0031
6.83339	2	0	0.003
7.00006	2	0	0.0031
7.16672	2	0	0.003
7.33339	2	0	0.003
7.50006	2	0	0.0032
7.66672	2	0	0.0031
7.83339	2	0	0.0028
8.00006	2	0	0.0028
8.16672	2	0	0.0027
8.33339	2	0	0.0027
8.50006	2	0	0.0026
8.66672	2	0	0.0026
8.83339	2	0	0.0027
9.00006	2	0	0.0027
9.16672	2	0	0.0027
9.33339	2	0	0.0027
9.50006	2	0	0.0026
9.66672	2	0	0.0025
9.83339	2	0	0.0025
10.0001	2	0	0.0024
10.1667	2	0	0.0023
10.3334	2	0	0.0023
10.5001	2	0	0.0026
10.6668	2	0	0.0022
10.8334	2	0	0.0024
11.0001	2	0	0.0023
11.1668	2	0	0.0023
11.3334	2	0	0.0025
11.5001	2	0	0.002
11.6668	2	0	0.0021
11.8334	2	0	0.0021
12.0001	2	0	0.0021
12.1668	2	0	0.002
12.3334	2	0	0.002
12.5001	2	0	0.0025
12.6668	2	0	0.0019
12.8334	2	0	0.0018
13.0001	2	0	0.0019
13.1668	2	0	0.0019
13.3334	2	0	0.0019
13.5001	2	0	0.0019
13.6668	2	0	0.0019
13.8334	2	0	0.0017
14.0001	2	0	0.0018
14.1668	2	0	0.0018
14.3334	2	0	0.0019
14.5001	2	0	0.0018
14.6668	2	0	0.0016
14.8334	2	0	0.0017
15.0001	2	0	0.0016
15.1668	2	0	0.0016
15.3334	2	0	0.0016
15.5001	2	0	0.0014
15.6668	2	0	0.0015
15.8334	2	0	0.0015
16.0001	2	0	0.0016
16.1668	2	0	0.0016
16.3334	2	0	0.0017
16.5001	2	0	0.0015
16.6668	2	0	0.0014
16.8334	2	0	0.0014
17.0001	2	0	0.0014
17.1668	2	0	0.0014
17.3334	2	0	0.0012
17.5001	2	0	0.0012
17.6668	2	0	0.0014
17.8334	2	0	0.0014
18.0001	2	0	0.0012
18.1668	2	0	0.0012
18.3334	2	0	0.0012
18.5001	2	0	0.0012
18.6668	2	0	0.00130001
18.8334	2	0	0.0012
19.0001	2	0	0.001
19.1668	2	0	0.0012
19.3334	2	0	0.0011
19.5001	2	0	0.0011
19.6668	2	0	0.0011
19.8335	2	0	0.001
20.0001	2	0	0.001
0	0	1	0.0011
0.166667	0	1	0.0011
0.333333	0	1	0.001
0.5	0	1	0.0014
0.666667	0	1	0.0017
0.833333	0	1	0.0023
1.00003	0	1	0.0027
1.16669	0	1	0.0034
1.33336	0	1	0.004
1.50003	0	1	0.0049
1.66669	0	1	0.0058
1.83336	0	1	0.0068
2.00003	0	1	0.0084
2.16669	0	1	0.0099
2.33336	0	1	0.0119
2.50003	0	1	0.0145
2.66669	0	1	0.0175
2.83336	0	1	0.0216
3.00003	0	1	0.0264
3.16669	0	1	0.0329
3.33336	0	1	0.0402
3.50003	0	1	0.0488
3.66669	0	1	0.0603
3.83336	0	1	0.0743
4.00003	0	1	0.091
4.16669	0	1	0.1119
4.33336	0	1	0.1313
4.50003	0	1	0.151
4.66669	0	1	0.1703
4.83336	0	1	0.1846
5.00003	0	1	0.2074
5.16669	0	1	0.2225
5.33336	0	1	0.2485
5.50003	0	1	0.2702
5.66669	0	1	0.2959
5.83339	0	1	0.3324
6.00006	0	1	0.3677
6.16672	0	1	0.4007
6.33339	0	1	0.4195
6.50006	0	1	0.4427
6.66672	0	1	0.4447
6.83339	0	1	0.4589
7.00006	0	1	0.4638
7.16672	0	1	0.4738
7.33339	0	1	0.4801
7.50006	0	1	0.484
7.66672	0	1	0.4867
7.83339	0	1	0.4957
8.00006	0	1	0.4941
8.16672	0	1	0.4981
8.33339	0	1	0.4989
8.50006	0	1	0.5031
8.66672	0	1	0.5022
8.83339	0	1	0.5024
9.00006	0	1	0.5076
9.16672	0	1	0.5078
9.33339	0	1	0.5091
9.50006	0	1	0.5097
9.66672	0	1	0.5148
9.83339	0	1	0.5152
10.0001	0	1	0.5162
10.1667	0	1	0.5157
10.3334	0	1	0.5207
10.5001	0	1	0.5201
10.6668	0	1	0.5208
10.8334	0	1	0.5225
11.0001	0	1	0.5224
11.1668	0	1	0.5234
11.3334	0	1	0.5272
11.5001	0	1	0.5237
11.6668	0	1	0.5286
11.8334	0	1	0.5303
12.0001	0	1	0.5286
12.1668	0	1	0.5282
12.3334	0	1	0.5312
12.5001	0	1	0.5303
12.6668	0	1	0.5319
12.8334	0	1	0.5334
13.0001	0	1	0.5319
13.1668	0	1	0.5341
13.3334	0	1	0.5308
13.5001	0	1	0.5273
13.6668	0	1	0.5256
13.8334	0	1	0.5257
14.0001	0	1	0.5262
14.1668	0	1	0.5243
14.3334	0	1	0.5232
14.5001	0	1	0.5209
14.6668	0	1	0.5209
14.8334	0	1	0.5168
15.0001	0	1	0.5167
15.1668	0	1	0.5133
15.3334	0	1	0.5142
15.5001	0	1	0.5107
15.6668	0	1	0.5092
15.8334	0	1	0.5095
16.0001	0	1	0.5059
16.1668	0	1	0.5048
16.3334	0	1	0.5056
16.5001	0	1	0.5022
16.6668	0	1	0.5021
16.8334	0	1	0.501
17.0001	0	1	0.4994
17.1668	0	1	0.4969
17.3334	0	1	0.4963
17.5001	0	1	0.4942
17.6668	0	1	0.4934
17.8334	0	1	0.4925
18.0001	0	1	0.4915
18.1668	0	1	0.4893
18.3334	0	1	0.4863
18.5001	0	1	0.4866
18.6668	0	1	0.4836
18.8334	0	1	0.4825
19.0001	0	1	0.4795
19.1668	0	1	0.4799
19.3334	0	1	0.475
19.5001	0	1	0.4752
19.6668	0	1	0.4723
19.8335	0	1	0.4711
20.0001	0	1	0.4682
0	0.2	1	0.0023
0.166667	0.2	1	0.0011
0.333333	0.2	1	0.001
0.5	0.2	1	0.001
0.666667	0.2	1	0.0012
0.833333	0.2	1	0.00130001
1.00003	0.2	1	0.0017
1.16669	0.2	1	0.0021
1.33336	0.2	1	0.0026
1.50003	0.2	1	0.0032
1.66669	0.2	1	0.0037
1.83336	0.2	1	0.00440001
2.00003	0.2	1	0.0051
2.16669	0.2	1	0.00570001
2.33336	0.2	1	0.0068
2.50003	0.2	1	0.00790001
2.66669	0.2	1	0.009
2.83336	0.2	1	0.01
3.00003	0.2	1	0.0111
3.16669	0.2	1	0.0125
3.33336	0.2	1	0.0144
3.50003	0.2	1	0.0159
3.66669	0.2	1	0.0173
3.83336	0.2	1	0.0198
4.00003	0.2	1	0.0225
4.16669	0.2	1	0.0259
4.33336	0.2	1	0.0298
4.50003	0.2	1	0.0341
4.66669	0.2	1	0.0388
4.83336	0.2	1	0.0438
5.00003	0.2	1	0.0489
5.16669	0.2	1	0.0543
5.33336	0.2	1	0.0595
5.50003	0.2	1	0.0651
5.66669	0.2	1	0.0711
5.83339	0.2	1	0.0791
6.00006	0.2	1	0.086
6.16672	0.2	1	0.093
6.33339	0.2	1	0.0998
6.50006	0.2	1	0.1073
6.66672	0.2	1	0.1143
6.83339	0.2	1	0.1228
7.00006	0.2	1	0.1316
7.16672	0.2	1	0.1411
7.33339	0.2	1	0.1506
7.50006	0.2	1	0.1608
7.66672	0.2	1	0.1705
7.83339	0.2	1	0.1784
8.00006	0.2	1	0.1901
8.16672	0.2	1	0.1993
8.33339	0.2	1	0.2099
8.50006	0.2	1	0.2181
8.66672	0.2	1	0.2298
8.83339	0.2	1	0.2386
9.00006	0.2	1	0.2487
9.16672	0.2	1	0.2566
9.33339	0.2	1	0.2659
9.50006	0.2	1	0.2777
9.66672	0.2	1	0.2877
9.83339	0.2	1	0.2995
10.0001	0.2	1	0.3132
10.1667	0.2	1	0.3261
10.3334	0.2	1	0.3388
10.5001	0.2	1	0.3518
10.6668	0.2	1	0.3652
10.8334	0.2	1	0.3781
11.0001	0.2	1	0.387
11.1668	0.2	1	0.3991
11.3334	0.2	1	0.4079
11.5001	0.2	1	0.4138
11.6668	0.2	1	0.4204
11.8334	0.2	1	0.424
12.0001	0.2	1	0.4303
12.1668	0.2	1	0.4355
12.3334	0.2	1	0.4391
12.5001	0.2	1	0.44
12.6668	0.2	1	0.4399
12.8334	0.2	1	0.4426
13.0001	0.2	1	0.4446
13.1668	0.2	1	0.4457
13.3334	0.2	1	0.4451
13.5001	0.2	1	0.4441
13.6668	0.2	1	0.443
13.8334	0.2	1	0.4422
14.0001	0.2	1	0.4384
14.1668	0.2	1	0.4369
14.3334	0.2	1	0.4348
14.5001	0.2	1	0.4324
14.6668	0.2	1	0.4308
14.8334	0.2	1	0.4293
15.0001	0.2	1	0.4274
15.1668	0.2	1	0.426
15.3334	0.2	1	0.4236
15.5001	0.2	1	0.4238
15.6668	0.2	1	0.4215
15.8334	0.2	1	0.42
16.0001	0.2	1	0.4198
16.1668	0.2	1	0.4179
16.3334	0.2	1	0.4168
16.5001	0.2	1	0.4151
16.6668	0.2	1	0.4135
16.8334	0.2	1	0.4124
17.0001	0.2	1	0.4112
17.1668	0.2	1	0.4117
17.3334	0.2	1	0.4089
17.5001	0.2	1	0.4087
17.6668	0.2	1	0.4081
17.8334	0.2	1	0.4067
18.0001	0.2	1	0.4062
18.1668	0.2	1	0.4049
18.3334	0.2	1	0.4037
18.5001	0.2	1	0.4035
18.6668	0.2	1	0.4031
18.8334	0.2	1	0.4015
19.0001	0.2	1	0.4019
19.1668	0.2	1	0.4006
19.3334	0.2	1	0.3994
19.5001	0.2	1	0.3984
19.6668	0.2	1	0.3977
19.8335	0.2	1	0.3959
20.0001	0.2	1	0.3963
0	0.5	1	0.0021
0.166667	0.5	1	0.0011
0.333333	0.5	1	0.0013
0.5	0.5	1	0.0011
0.666667	0.5	1	0.001
0.833333	0.5	1	0.0012
1.00003	0.5	1	0.0013
1.16669	0.5	1	0.0016
1.33336	0.5	1	0.0019
1.50003	0.5	1	0.0019
1.66669	0.5	1	0.0024
1.83336	0.5	1	0.0022
2.00003	0.5	1	0.0023
2.16669	0.5	1	0.0024
2.33336	0.5	1	0.0024
2.50003	0.5	1	0.0024
2.66669	0.5	1	0.0025
2.83336	0.5	1	0.0026
3.00003	0.5	1	0.0025
3.16669	0.5	1	0.0026
3.33336	0.5	1	0.003
3.50003	0.5	1	0.0026
3.66669	0.5	1	0.0025
3.83336	0.5	1	0.0025
4.00003	0.5	1	0.0024
4.16669	0.5	1	0.0025
4.33336	0.5	1	0.0025
4.50003	0.5	1	0.0025
4.66669	0.5	1	0.0027
4.83336	0.5	1	0.0024
5.00003	0.5	1	0.0025
5.16669	0.5	1	0.0025
5.33336	0.5	1	0.0027
5.50003	0.5	1	0.0026
5.66669	0.5	1	0.0028
5.83339	0.5	1	0.0028
6.00006	0.5	1	0.0029
6.16672	0.5	1	0.0028
6.33339	0.5	1	0.003
6.50006	0.5	1	0.0028
6.66672	0.5	1	0.0028
6.83339	0.5	1	0.0029
7.00006	0.5	1	0.0029
7.16672	0.5	1	0.003
7.33339	0.5	1	0.0032
7.50006	0.5	1	0.0034
7.66672	0.5	1	0.0031
7.83339	0.5	1	0.0031
8.00006	0.5	1	0.0032
8.16672	0.5	1	0.0031
8.33339	0.5	1	0.0034
8.50006	0.5	1	0.0034
8.66672	0.5	1	0.0033
8.83339	0.5	1	0.0036
9.00006	0.5	1	0.0035
9.16672	0.5	1	0.0039
9.33339	0.5	1	0.0037
9.50006	0.5	1	0.004
9.66672	0.5	1	0.0039
9.83339	0.5	1	0.0041
10.0001	0.5	1	0.0043
10.1667	0.5	1	0.0043
10.3334	0.5	1	0.0041
10.5001	0.5	1	0.0047
10.6668	0.5	1	0.0045
10.8334	0.5	1	0.0045
11.0001	0.5	1	0.0046
11.1668	0.5	1	0.0047
11.3334	0.5	1	0.0052
11.5001	0.5	1	0.0048
11.6668	0.5	1	0.0048
11.8334	0.5	1	0.0049
12.0001	0.5	1	0.0049
12.1668	0.5	1	0.0049
12.3334	0.5	1	0.005
12.5001	0.5	1	0.0057
12.6668	0.5	1	0.0054
12.8334	0.5	1	0.0055
13.0001	0.5	1	0.0054
13.1668	0.5	1	0.0055
13.3334	0.5	1	0.0056
13.5001	0.5	1	0.0058
13.6668	0.5	1	0.0057
13.8334	0.5	1	0.0057
14.0001	0.5	1	0.0058
14.1668	0.5	1	0.0059
14.3334	0.5	1	0.006
14.5001	0.5	1	0.006
14.6668	0.5	1	0.006
14.8334	0.5	1	0.0061
15.0001	0.5	1	0.0061
15.1668	0.5	1	0.006
15.3334	0.5	1	0.0063
15.5001	0.5	1	0.0061
15.6668	0.5	1	0.0062
15.8334	0.5	1	0.0064
16.0001	0.5	1	0.0063
16.1668	0.5	1	0.0064
16.3334	0.5	1	0.0064
16.5001	0.5	1	0.0064
16.6668	0.5	1	0.0063
16.8334	0.5	1	0.0063
17.0001	0.5	1	0.0064
17.1668	0.5	1	0.0063
17.3334	0.5	1	0.0063
17.5001	0.5	1	0.0063
17.6668	0.5	1	0.0062
17.8334	0.5	1	0.0064
18.0001	0.5	1	0.0062
18.1668	0.5	1	0.0064
18.3334	0.5	1	0.0061
18.5001	0.5	1	0.0062
18.6668	0.5	1	0.0063
18.8334	0.5	1	0.0063
19.0001	0.5	1	0.006
19.1668	0.5	1	0.0061
19.3334	0.5	1	0.0059
19.5001	0.5	1	0.0061
19.6668	0.5	1	0.0059
19.8335	0.5	1	0.0058
20.0001	0.5	1	0.0059
0	1	1	0.0012
0.166667	1	1	0.001
0.333333	1	1	0.001
0.5	1	1	0.0016
0.666667	1	1	0.0012
0.833333	1	1	0.00140001
1.00003	1	1	0.0015
1.16669	1	1	0.0016
1.33336	1	1	0.0019
1.50003	1	1	0.0019
1.66669	1	1	0.0021
1.83336	1	1	0.0019
2.00003	1	1	0.0021
2.16669	1	1	0.0021
2.33336	1	1	0.00230001
2.50003	1	1	0.00230001
2.66669	1	1	0.00230001
2.83336	1	1	0.00220001
3.00003	1	1	0.0024
3.16669	1	1	0.0025
3.33336	1	1	0.0029
3.50003	1	1	0.0026
3.66669	1	1	0.00230001
3.83336	1	1	0.00230001
4.00003	1	1	0.00230001
4.16669	1	1	0.0025
4.33336	1	1	0.0024
4.50003	1	1	0.00230001
4.66669	1	1	0.0024
4.83336	1	1	0.00220001
5.00003	1	1	0.00230001
5.16669	1	1	0.0024
5.33336	1	1	0.0025
5.50003	1	1	0.00230001
5.66669	1	1	0.0026
5.83339	1	1	0.0025
6.00006	1	1	0.0025
6.16672	1	1	0.0024
6.33339	1	1	0.0025
6.50006	1	1	0.00230001
6.66672	1	1	0.00230001
6.83339	1	1	0.0024
7.00006	1	1	0.0025
7.16672	1	1	0.0024
7.33339	1	1	0.0024
7.50006	1	1	0.0029
7.66672	1	1	0.0024
7.83339	1	1	0.0024
8.00006	1	1	0.00230001
8.16672	1	1	0.00230001
8.33339	1	1	0.0024
8.50006	1	1	0.00230001
8.66672	1	1	0.00220001
8.83339	1	1	0.00220001
9.00006	1	1	0.0024
9.16672	1	1	0.0024
9.33339	1	1	0.0024
9.50006	1	1	0.0025
9.66672	1	1	0.00230001
9.83339	1	1	0.00230001
10.0001	1	1	0.00220001
10.1667	1	1	0.00230001
10.3334	1	1	0.00220001
10.5001	1	1	0.00270001
10.6668	1	1	0.00220001
10.8334	1	1	0.00230001
11.0001	1	1	0.00230001
11.1668	1	1	0.00230001
11.3334	1	1	0.00270001
11.5001	1	1	0.00220001
11.6668	1	1	0.00230001
11.8334	1	1	0.00220001
12.0001	1	1	0.00220001
12.1668	1	1	0.0021
12.3334	1	1	0.0021
12.5001	1	1	0.0026
12.6668	1	1	0.00230001
12.8334	1	1	0.002
13.0001	1	1	0.0021
13.1668	1	1	0.00220001
13.3334	1	1	0.00220001
13.5001	1	1	0.00220001
13.6668	1	1	0.0021
13.8334	1	1	0.00220001
14.0001	1	1	0.002
14.1668	1	1	0.0021
14.3334	1	1	0.002
14.5001	1	1	0.00220001
14.6668	1	1	0.002
14.8334	1	1	0.00230001
15.0001	1	1	0.002
15.1668	1	1	0.002
15.3334	1	1	0.00220001
15.5001	1	1	0.00180001
15.6668	1	1	0.0019
15.8334	1	1	0.002
16.0001	1	1	0.0021
16.1668	1	1	0.0019
16.3334	1	1	0.0019
16.5001	1	1	0.00180001
16.6668	1	1	0.0019
16.8334	1	1	0.0019
17.0001	1	1	0.0019
17.1668	1	1	0.00180001
17.3334	1	1	0.00180001
17.5001	1	1	0.00180001
17.6668	1	1	0.0017
17.8334	1	1	0.0019
18.0001	1	1	0.00180001
18.1668	1	1	0.0017
18.3334	1	1	0.0017
18.5001	1	1	0.0016
18.6668	1	1	0.0016
18.8334	1	1	0.0017
19.0001	1	1	0.0015
19.1668	1	1	0.0016
19.3334	1	1	0.0015
19.5001	1	1	0.0016
19.6668	1	1	0.0015
19.8335	1	1	0.0016
20.0001	1	1	0.0015
0	2	1	0.0012
0.166667	2	1	0.002
0.333333	2	1	0.0016
0.5	2	1	0.0018
0.666667	2	1	0.002
0.833333	2	1	0.0021
1.00003	2	1	0.0021
1.16669	2	1	0.0026
1.33336	2	1	0.0026
1.50003	2	1	0.0029
1.66669	2	1	0.0027
1.83336	2	1	0.0028
2.00003	2	1	0.0028
2.16669	2	1	0.0029
2.33336	2	1	0.003
2.50003	2	1	0.003
2.66669	2	1	0.0031
2.83336	2	1	0.003
3.00003	2	1	0.0031
3.16669	2	1	0.0031
3.33336	2	1	0.0033
3.50003	2	1	0.003
3.66669	2	1	0.0027
3.83336	2	1	0.0028
4.00003	2	1	0.0026
4.16669	2	1	0.0028
4.33336	2	1	0.0027
4.50003	2	1	0.0028
4.66669	2	1	0.0027
4.83336	2	1	0.0026
5.00003	2	1	0.0027
5.16669	2	1	0.0027
5.33336	2	1	0.0026
5.50003	2	1	0.0026
5.66669	2	1	0.0026
5.83339	2	1	0.0026
6.00006	2	1	0.0027
6.16672	2	1	0.0026
6.33339	2	1	0.0026
6.50006	2	1	0.0024
6.66672	2	1	0.0024
6.83339	2	1	0.0024
7.00006	2	1	0.0024
7.16672	2	1	0.0025
7.33339	2	1	0.0024
7.50006	2	1	0.0027
7.66672	2	1	0.0025
7.83339	2	1	0.0021
8.00006	2	1	0.0022
8.16672	2	1	0.0023
8.33339	2	1	0.0023
8.50006	2	1	0.0021
8.66672	2	1	0.002
8.83339	2	1	0.0023
9.00006	2	1	0.0022
9.16672	2	1	0.0023
9.33339	2	1	0.0022
9.50006	2	1	0.0021
9.66672	2	1	0.002
9.83339	2	1	0.002
10.0001	2	1	0.002
10.1667	2	1	0.0021
10.3334	2	1	0.0019
10.5001	2	1	0.0022
10.6668	2	1	0.0019
10.8334	2	1	0.0019
11.0001	2	1	0.0019
11.1668	2	1	0.0019
11.3334	2	1	0.0022
11.5001	2	1	0.0018
11.6668	2	1	0.0018
11.8334	2	1	0.0019
12.0001	2	1	0.0019
12.1668	2	1	0.0018
12.3334	2	1	0.0017
12.5001	2	1	0.002
12.6668	2	1	0.0017
12.8334	2	1	0.0017
13.0001	2	1	0.0017
13.1668	2	1	0.0016
13.3334	2	1	0.0017
13.5001	2	1	0.0017
13.6668	2	1	0.0015
13.8334	2	1	0.0017
14.0001	2	1	0.0016
14.1668	2	1	0.0016
14.3334	2	1	0.0016
14.5001	2	1	0.0016
14.6668	2	1	0.0016
14.8334	2	1	0.0016
15.0001	2	1	0.0015
15.1668	2	1	0.0014
15.3334	2	1	0.0015
15.5001	2	1	0.0014
15.6668	2	1	0.0015
15.8334	2	1	0.0015
16.0001	2	1	0.0015
16.1668	2	1	0.0014
16.3334	2	1	0.0015
16.5001	2	1	0.0013
16.6668	2	1	0.0015
16.8334	2	1	0.0013
17.0001	2	1	0.0014
17.1668	2	1	0.0013
17.3334	2	1	0.0013
17.5001	2	1	0.0011
17.6668	2	1	0.0013
17.8334	2	1	0.0013
18.0001	2	1	0.0012
18.1668	2	1	0.0013
18.3334	2	1	0.0012
18.5001	2	1	0.0013
18.6668	2	1	0.0011
18.8334	2	1	0.0012
19.0001	2	1	0.001
19.1668	2	1	0.0011
19.3334	2	1	0.001
19.5001	2	1	0.001
19.6668	2	1	0.001
19.8335	2	1	0.0011
20.0001	2	1	0.0011
0	0	2	0.0011
0.166667	0	2	0.0012
0.333333	0	2	0.001
0.5	0	2	0.00140001
0.666667	0	2	0.0015
0.833333	0	2	0.0019
1.00003	0	2	0.0023
1.16669	0	2	0.00270001
1.33336	0	2	0.003
1.50003	0	2	0.0038
1.66669	0	2	0.0042
1.83336	0	2	0.0046
2.00003	0	2	0.0052
2.16669	0	2	0.0061
2.33336	0	2	0.0074
2.50003	0	2	0.0076
2.66669	0	2	0.0086
2.83336	0	2	0.00970001
3.00003	0	2	0.0108
3.16669	0	2	0.0124
3.33336	0	2	0.0149
3.50003	0	2	0.0165
3.66669	0	2	0.0193
3.83336	0	2	0.0227
4.00003	0	2	0.0271
4.16669	0	2	0.0319
4.33336	0	2	0.0369
4.50003	0	2	0.0428
4.66669	0	2	0.0504
4.83336	0	2	0.0595
5.00003	0	2	0.069
5.16669	0	2	0.0801
5.33336	0	2	0.0932
5.50003	0	2	0.1056
5.66669	0	2	0.1183
5.83339	0	2	0.1309
6.00006	0	2	0.1421
6.16672	0	2	0.1554
6.33339	0	2	0.1662
6.50006	0	2	0.1759
6.66672	0	2	0.1861
6.83339	0	2	0.1972
7.00006	0	2	0.2085
7.16672	0	2	0.2194
7.33339	0	2	0.2318
7.50006	0	2	0.2449
7.66672	0	2	0.2608
7.83339	0	2	0.2781
8.00006	0	2	0.3026
8.16672	0	2	0.3253
8.33339	0	2	0.3464
8.50006	0	2	0.3669
8.66672	0	2	0.3875
8.83339	0	2	0.4007
9.00006	0	2	0.4167
9.16672	0	2	0.4241
9.33339	0	2	0.4282
9.50006	0	2	0.4302
9.66672	0	2	0.4345
9.83339	0	2	0.4356
10.0001	0	2	0.4361
10.1667	0	2	0.4367
10.3334	0	2	0.4387
10.5001	0	2	0.4378
10.6668	0	2	0.4376
10.8334	0	2	0.4389
11.0001	0	2	0.439
11.1668	0	2	0.4385
11.3334	0	2	0.4389
11.5001	0	2	0.4387
11.6668	0	2	0.4401
11.8334	0	2	0.4403
12.0001	0	2	0.4403
12.1668	0	2	0.4403
12.3334	0	2	0.441
12.5001	0	2	0.4421
12.6668	0	2	0.4404
12.8334	0	2	0.4408
13.0001	0	2	0.4406
13.1668	0	2	0.4422
13.3334	0	2	0.4426
13.5001	0	2	0.4419
13.6668	0	2	0.4422
13.8334	0	2	0.4433
14.0001	0	2	0.443
14.1668	0	2	0.4429
14.3334	0	2	0.4441
14.5001	0	2	0.4437
14.6668	0	2	0.4449
14.8334	0	2	0.4448
15.0001	0	2	0.4449
15.1668	0	2	0.4452
15.3334	0	2	0.4452
15.5001	0	2	0.447
15.6668	0	2	0.4467
15.8334	0	2	0.4474
16.0001	0	2	0.4463
16.1668	0	2	0.4473
16.3334	0	2	0.4475
16.5001	0	2	0.4474
16.6668	0	2	0.4461
16.8334	0	2	0.4474
17.0001	0	2	0.4463
17.1668	0	2	0.4464
17.3334	0	2	0.4444
17.5001	0	2	0.4446
17.6668	0	2	0.4436
17.8334	0	2	0.4435
18.0001	0	2	0.4418
18.1668	0	2	0.4412
18.3334	0	2	0.4395
18.5001	0	2	0.4383
18.6668	0	2	0.4357
18.8334	0	2	0.4341
19.0001	0	2	0.4321
19.1668	0	2	0.4301
19.3334	0	2	0.4274
19.5001	0	2	0.4253
19.6668	0	2	0.4223
19.8335	0	2	0.4194
20.0001	0	2	0.4163
0	0.2	2	0.0019
0.166667	0.2	2	0.00149999
0.333333	0.2	2	0.0014
0.5	0.2	2	0.0012
0.666667	0.2	2	0.0012
0.833333	0.2	2	0.0012
1.00003	0.2	2	0.001
1.16669	0.2	2	0.00109999
1.33336	0.2	2	0.0012
1.50003	0.2	2	0.0016
1.66669	0.2	2	0.0019
1.83336	0.2	2	0.0023
2.00003	0.2	2	0.00239999
2.16669	0.2	2	0.0026
2.33336	0.2	2	0.0026
2.50003	0.2	2	0.0025
2.66669	0.2	2	0.0025
2.83336	0.2	2	0.0026
3.00003	0.2	2	0.00289999
3.16669	0.2	2	0.0031
3.33336	0.2	2	0.00369999
3.50003	0.2	2	0.0034
3.66669	0.2	2	0.0036
3.83336	0.2	2	0.0036
4.00003	0.2	2	0.004
4.16669	0.2	2	0.00419999
4.33336	0.2	2	0.0044
4.50003	0.2	2	0.0048
4.66669	0.2	2	0.00509999
4.83336	0.2	2	0.00509999
5.00003	0.2	2	0.0053
5.16669	0.2	2	0.0058
5.33336	0.2	2	0.0063
5.50003	0.2	2	0.0069
5.66669	0.2	2	0.007
5.83339	0.2	2	0.0076
6.00006	0.2	2	0.0083
6.16672	0.2	2	0.00899999
6.33339	0.2	2	0.0096
6.50006	0.2	2	0.0103
6.66672	0.2	2	0.0113
6.83339	0.2	2	0.0127
7.00006	0.2	2	0.0134
7.16672	0.2	2	0.0143
7.33339	0.2	2	0.016
7.50006	0.2	2	0.0177
7.66672	0.2	2	0.0192
7.83339	0.2	2	0.0215
8.00006	0.2	2	0.0242
8.16672	0.2	2	0.0269
8.33339	0.2	2	0.0309
8.50006	0.2	2	0.0346
8.66672	0.2	2	0.04
8.83339	0.2	2	0.0464
9.00006	0.2	2	0.0536
9.16672	0.2	2	0.0624
9.33339	0.2	2	0.0725
9.50006	0.2	2	0.0836
9.66672	0.2	2	0.0928
9.83339	0.2	2	0.1071
10.0001	0.2	2	0.1184
10.1667	0.2	2	0.1323
10.3334	0.2	2	0.142
10.5001	0.2	2	0.1575
10.6668	0.2	2	0.1681
10.8334	0.2	2	0.1794
11.0001	0.2	2	0.1889
11.1668	0.2	2	0.2034
11.3334	0.2	2	0.2161
11.5001	0.2	2	0.2291
11.6668	0.2	2	0.2383
11.8334	0.2	2	0.2492
12.0001	0.2	2	0.2615
12.1668	0.2	2	0.2698
12.3334	0.2	2	0.2846
12.5001	0.2	2	0.2954
12.6668	0.2	2	0.3085
12.8334	0.2	2	0.3203
13.0001	0.2	2	0.3297
13.1668	0.2	2	0.3359
13.3334	0.2	2	0.3443
13.5001	0.2	2	0.347
13.6668	0.2	2	0.3521
13.8334	0.2	2	0.3537
14.0001	0.2	2	0.3575
14.1668	0.2	2	0.3595
14.3334	0.2	2	0.3628
14.5001	0.2	2	0.3649
14.6668	0.2	2	0.3668
14.8334	0.2	2	0.3683
15.0001	0.2	2	0.3661
15.1668	0.2	2	0.3664
15.3334	0.2	2	0.3667
15.5001	0.2	2	0.3671
15.6668	0.2	2	0.3653
15.8334	0.2	2	0.3652
16.0001	0.2	2	0.3644
16.1668	0.2	2	0.3627
16.3334	0.2	2	0.3626
16.5001	0.2	2	0.3592
16.6668	0.2	2	0.3606
16.8334	0.2	2	0.3568
17.0001	0.2	2	0.3563
17.1668	0.2	2	0.3542
17.3334	0.2	2	0.3523
17.5001	0.2	2	0.3507
17.6668	0.2	2	0.3499
17.8334	0.2	2	0.3479
18.0001	0.2	2	0.3486
18.1668	0.2	2	0.3471
18.3334	0.2	2	0.346
18.5001	0.2	2	0.3439
18.6668	0.2	2	0.3446
18.8334	0.2	2	0.343
19.0001	0.2	2	0.3427
19.1668	0.2	2	0.3407
19.3334	0.2	2	0.3398
19.5001	0.2	2	0.3377
19.6668	0.2	2	0.3374
19.8335	0.2	2	0.3365
20.0001	0.2	2	0.3359
0	0.5	2	0.0023
0.166667	0.5	2	0.0016
0.333333	0.5	2	0.0015
0.5	0.5	2	0.00130001
0.666667	0.5	2	0.00130001
0.833333	0.5	2	0.0012
1.00003	0.5	2	0.0014
1.16669	0.5	2	0.00130001
1.33336	0.5	2	0.0015
1.50003	0.5	2	0.0018
1.66669	0.5	2	0.0017
1.83336	0.5	2	0.0018
2.00003	0.5	2	0.0019
2.16669	0.5	2	0.002
2.33336	0.5	2	0.002
2.50003	0.5	2	0.002
2.66669	0.5	2	0.0021
2.83336	0.5	2	0.002
3.00003	0.5	2	0.002
3.16669	0.5	2	0.00220001
3.33336	0.5	2	0.0027
3.50003	0.5	2	0.0021
3.66669	0.5	2	0.0021
3.83336	0.5	2	0.0019
4.00003	0.5	2	0.002
4.16669	0.5	2	0.0019
4.33336	0.5	2	0.0021
4.50003	0.5	2	0.002
4.66669	0.5	2	0.0021
4.83336	0.5	2	0.002
5.00003	0.5	2	0.0021
5.16669	0.5	2	0.0019
5.33336	0.5	2	0.0021
5.50003	0.5	2	0.0019
5.66669	0.5	2	0.0018
5.83339	0.5	2	0.002
6.00006	0.5	2	0.002
6.16672	0.5	2	0.002
6.33339	0.5	2	0.002
6.50006	0.5	2	0.0019
6.66672	0.5	2	0.0018
6.83339	0.5	2	0.0021
7.00006	0.5	2	0.0019
7.16672	0.5	2	0.0019
7.33339	0.5	2	0.0019
7.50006	0.5	2	0.0021
7.66672	0.5	2	0.002
7.83339	0.5	2	0.0017
8.00006	0.5	2	0.0019
8.16672	0.5	2	0.0018
8.33339	0.5	2	0.0018
8.50006	0.5	2	0.0016
8.66672	0.5	2	0.0017
8.83339	0.5	2	0.0017
9.00006	0.5	2	0.002
9.16672	0.5	2	0.0017
9.33339	0.5	2	0.0019
9.50006	0.5	2	0.0017
9.66672	0.5	2	0.002
9.83339	0.5	2	0.0017
10.0001	0.5	2	0.0019
10.1667	0.5	2	0.0017
10.3334	0.5	2	0.0016
10.5001	0.5	2	0.002
10.6668	0.5	2	0.0018
10.8334	0.5	2	0.0018
11.0001	0.5	2	0.0018
11.1668	0.5	2	0.0016
11.3334	0.5	2	0.0021
11.5001	0.5	2	0.0015
11.6668	0.5	2	0.0017
11.8334	0.5	2	0.0019
12.0001	0.5	2	0.0015
12.1668	0.5	2	0.0016
12.3334	0.5	2	0.0015
12.5001	0.5	2	0.00220001
12.6668	0.5	2	0.0016
12.8334	0.5	2	0.0015
13.0001	0.5	2	0.0016
13.1668	0.5	2	0.0017
13.3334	0.5	2	0.0015
13.5001	0.5	2	0.0015
13.6668	0.5	2	0.0014
13.8334	0.5	2	0.0015
14.0001	0.5	2	0.0014
14.1668	0.5	2	0.0016
14.3334	0.5	2	0.0016
14.5001	0.5	2	0.0015
14.6668	0.5	2	0.0014
14.8334	0.5	2	0.0014
15.0001	0.5	2	0.0015
15.1668	0.5	2	0.0014
15.3334	0.5	2	0.0015
15.5001	0.5	2	0.0012
15.6668	0.5	2	0.0014
15.8334	0.5	2	0.0015
16.0001	0.5	2	0.00130001
16.1668	0.5	2	0.0014
16.3334	0.5	2	0.0014
16.5001	0.5	2	0.00130001
16.6668	0.5	2	0.0012
16.8334	0.5	2	0.0012
17.0001	0.5	2	0.00130001
17.1668	0.5	2	0.00130001
17.3334	0.5	2	0.0012
17.5001	0.5	2	0.0012
17.6668	0.5	2	0.0014
17.8334	0.5	2	0.00130001
18.0001	0.5	2	0.0011
18.1668	0.5	2	0.0012
18.3334	0.5	2	0.0012
18.5001	0.5	2	0.00130001
18.6668	0.5	2	0.0012
18.8334	0.5	2	0.00130001
19.0001	0.5	2	0.001
19.1668	0.5	2	0.00130001
19.3334	0.5	2	0.001
19.5001	0.5	2	0.0011
19.6668	0.5	2	0.001
19.8335	0.5	2	0.001
20.0001	0.5	2	0.0011
0	1	2	0.0014
0.166667	1	2	0.0014
0.333333	1	2	0.001
0.5	1	2	0.0021
0.666667	1	2	0.0015
0.833333	1	2	0.002
1.00003	1	2	0.002
1.16669	1	2	0.0026
1.33336	1	2	0.0029
1.50003	1	2	0.0031
1.66669	1	2	0.0035
1.83336	1	2	0.0034
2.00003	1	2	0.0034
2.16669	1	2	0.0037
2.33336	1	2	0.0036
2.50003	1	2	0.004
2.66669	1	2	0.0039
2.83336	1	2	0.004
3.00003	1	2	0.004
3.16669	1	2	0.004
3.33336	1	2	0.0044
3.50003	1	2	0.004
3.66669	1	2	0.0038
3.83336	1	2	0.0039
4.00003	1	2	0.0038
4.16669	1	2	0.004
4.33336	1	2	0.0038
4.50003	1	2	0.0038
4.66669	1	2	0.0043
4.83336	1	2	0.0038
5.00003	1	2	0.0037
5.16669	1	2	0.0037
5.33336	1	2	0.0038
5.50003	1	2	0.0036
5.66669	1	2	0.0037
5.83339	1	2	0.0037
6.00006	1	2	0.0037
6.16672	1	2	0.0038
6.33339	1	2	0.0038
6.50006	1	2	0.0037
6.66672	1	2	0.0036
6.83339	1	2	0.0039
7.00006	1	2	0.0035
7.16672	1	2	0.0036
7.33339	1	2	0.0035
7.50006	1	2	0.0038
7.66672	1	2	0.0034
7.83339	1	2	0.0033
8.00006	1	2	0.0034
8.16672	1	2	0.0032
8.33339	1	2	0.0033
8.50006	1	2	0.0032
8.66672	1	2	0.0033
8.83339	1	2	0.0034
9.00006	1	2	0.0033
9.16672	1	2	0.0032
9.33339	1	2	0.0035
9.50006	1	2	0.0034
9.66672	1	2	0.0033
9.83339	1	2	0.0031
10.0001	1	2	0.0033
10.1667	1	2	0.003
10.3334	1	2	0.0033
10.5001	1	2	0.0034
10.6668	1	2	0.0031
10.8334	1	2	0.0031
11.0001	1	2	0.0032
11.1668	1	2	0.003
11.3334	1	2	0.0034
11.5001	1	2	0.0028
11.6668	1	2	0.0029
11.8334	1	2	0.003
12.0001	1	2	0.0028
12.1668	1	2	0.0029
12.3334	1	2	0.0028
12.5001	1	2	0.0034
12.6668	1	2	0.0028
12.8334	1	2	0.0028
13.0001	1	2	0.0027
13.1668	1	2	0.0029
13.3334	1	2	0.0026
13.5001	1	2	0.0028
13.6668	1	2	0.0026
13.8334	1	2	0.0027
14.0001	1	2	0.0026
14.1668	1	2	0.0026
14.3334	1	2	0.0025
14.5001	1	2	0.0026
14.6668	1	2	0.0025
14.8334	1	2	0.0025
15.0001	1	2	0.0024
15.1668	1	2	0.0025
15.3334	1	2	0.0024
15.5001	1	2	0.0022
15.6668	1	2	0.0024
15.8334	1	2	0.0023
16.0001	1	2	0.0023
16.1668	1	2	0.0023
16.3334	1	2	0.0021
16.5001	1	2	0.0022
16.6668	1	2	0.0021
16.8334	1	2	0.002
17.0001	1	2	0.002
17.1668	1	2	0.0021
17.3334	1	2	0.0021
17.5001	1	2	0.002
17.6668	1	2	0.0018
17.8334	1	2	0.002
18.0001	1	2	0.0018
18.1668	1	2	0.0018
18.3334	1	2	0.0016
18.5001	1	2	0.0019
18.6668	1	2	0.0018
18.8334	1	2	0.0018
19.0001	1	2	0.0016
19.1668	1	2	0.0018
19.3334	1	2	0.0015
19.5001	1	2	0.0017
19.6668	1	2	0.0014
19.8335	1	2	0.0016
20.0001	1	2	0.0015
0	2	2	0.0031
0.166667	2	2	0.00289999
0.333333	2	2	0.0026
0.5	2	2	0.0025
0.666667	2	2	0.0028
0.833333	2	2	0.0031
1.00003	2	2	0.0031
1.16669	2	2	0.0032
1.33336	2	2	0.0034
1.50003	2	2	0.0036
1.66669	2	2	0.0036
1.83336	2	2	0.0034
2.00003	2	2	0.0035
2.16669	2	2	0.0036
2.33336	2	2	0.0036
2.50003	2	2	0.0038
2.66669	2	2	0.0038
2.83336	2	2	0.00369999
3.00003	2	2	0.0038
3.16669	2	2	0.0038
3.33336	2	2	0.0041
3.50003	2	2	0.00369999
3.66669	2	2	0.0035
3.83336	2	2	0.0036
4.00003	2	2	0.0036
4.16669	2	2	0.0035
4.33336	2	2	0.0034
4.50003	2	2	0.0036
4.66669	2	2	0.0035
4.83336	2	2	0.00329999
5.00003	2	2	0.0034
5.16669	2	2	0.0035
5.33336	2	2	0.0035
5.50003	2	2	0.00329999
5.66669	2	2	0.00329999
5.83339	2	2	0.00329999
6.00006	2	2	0.0035
6.16672	2	2	0.0034
6.33339	2	2	0.0032
6.50006	2	2	0.003
6.66672	2	2	0.00289999
6.83339	2	2	0.003
7.00006	2	2	0.003
7.16672	2	2	0.003
7.33339	2	2	0.00289999
7.50006	2	2	0.0031
7.66672	2	2	0.00289999
7.83339	2	2	0.0027
8.00006	2	2	0.0027
8.16672	2	2	0.0028
8.33339	2	2	0.0027
8.50006	2	2	0.0025
8.66672	2	2	0.0025
8.83339	2	2	0.0027
9.00006	2	2	0.0026
9.16672	2	2	0.0027
9.33339	2	2	0.0026
9.50006	2	2	0.0027
9.66672	2	2	0.0026
9.83339	2	2	0.0025
10.0001	2	2	0.00239999
10.1667	2	2	0.0025
10.3334	2	2	0.0023
10.5001	2	2	0.0027
10.6668	2	2	0.00239999
10.8334	2	2	0.0023
11.0001	2	2	0.0023
11.1668	2	2	0.0022
11.3334	2	2	0.0026
11.5001	2	2	0.0022
11.6668	2	2	0.0021
11.8334	2	2	0.0023
12.0001	2	2	0.0021
12.1668	2	2	0.0022
12.3334	2	2	0.00199999
12.5001	2	2	0.00239999
12.6668	2	2	0.00199999
12.8334	2	2	0.00199999
13.0001	2	2	0.00199999
13.1668	2	2	0.0022
13.3334	2	2	0.00199999
13.5001	2	2	0.0019
13.6668	2	2	0.0018
13.8334	2	2	0.0019
14.0001	2	2	0.0018
14.1668	2	2	0.0018
14.3334	2	2	0.0018
14.5001	2	2	0.0018
14.6668	2	2	0.0018
14.8334	2	2	0.0018
15.0001	2	2	0.0018
15.1668	2	2	0.0017
15.3334	2	2	0.0018
15.5001	2	2	0.00149999
15.6668	2	2	0.0016
15.8334	2	2	0.0016
16.0001	2	2	0.0017
16.1668	2	2	0.0016
16.3334	2	2	0.0016
16.5001	2	2	0.00149999
16.6668	2	2	0.00149999
16.8334	2	2	0.0014
17.0001	2	2	0.00149999
17.1668	2	2	0.0014
17.3334	2	2	0.0014
17.5001	2	2	0.0013
17.6668	2	2	0.0013
17.8334	2	2	0.00149999
18.0001	2	2	0.0013
18.1668	2	2	0.0012
18.3334	2	2	0.0012
18.5001	2	2	0.0013
18.6668	2	2	0.0014
18.8334	2	2	0.0012
19.0001	2	2	0.00109999
19.1668	2	2	0.0012
19.3334	2	2	0.0012
19.5001	2	2	0.00109999
19.6668	2	2	0.001
19.8335	2	2	0.00109999
20.0001	2	2	0.00109999
0	0	3	0.0016
0.166667	0	3	0.001
0.333333	0	3	0.001
0.5	0	3	0.0013
0.666667	0	3	0.0018
0.833333	0	3	0.0022
1.00003	0	3	0.0026
1.16669	0	3	0.0026
1.33336	0	3	0.0032
1.50003	0	3	0.0036
1.66669	0	3	0.0042
1.83336	0	3	0.0043
2.00003	0	3	0.0051
2.16669	0	3	0.0053
2.33336	0	3	0.0061
2.50003	0	3	0.0062
2.66669	0	3	0.0068
2.83336	0	3	0.0075
3.00003	0	3	0.0084
3.16669	0	3	0.0092
3.33336	0	3	0.0106
3.50003	0	3	0.0114
3.66669	0	3	0.0126
3.83336	0	3	0.014
4.00003	0	3	0.0161
4.16669	0	3	0.0184
4.33336	0	3	0.0208
4.50003	0	3	0.0243
4.66669	0	3	0.0275
4.83336	0	3	0.0314
5.00003	0	3	0.0365
5.16669	0	3	0.0415
5.33336	0	3	0.0473
5.50003	0	3	0.0545
5.66669	0	3	0.0612
5.83339	0	3	0.0689
6.00006	0	3	0.0781
6.16672	0	3	0.0864
6.33339	0	3	0.0983
6.50006	0	3	0.1072
6.66672	0	3	0.1173
6.83339	0	3	0.1281
7.00006	0	3	0.1349
7.16672	0	3	0.1447
7.33339	0	3	0.1514
7.50006	0	3	0.1595
7.66672	0	3	0.1688
7.83339	0	3	0.1779
8.00006	0	3	0.1879
8.16672	0	3	0.1954
8.33339	0	3	0.207
8.50006	0	3	0.2204
8.66672	0	3	0.2304
8.83339	0	3	0.2444
9.00006	0	3	0.2586
9.16672	0	3	0.2738
9.33339	0	3	0.2891
9.50006	0	3	0.3056
9.66672	0	3	0.32
9.83339	0	3	0.3367
10.0001	0	3	0.3512
10.1667	0	3	0.3566
10.3334	0	3	0.3669
10.5001	0	3	0.3765
10.6668	0	3	0.3787
10.8334	0	3	0.3805
11.0001	0	3	0.3833
11.1668	0	3	0.3855
11.3334	0	3	0.3896
11.5001	0	3	0.3893
11.6668	0	3	0.3907
11.8334	0	3	0.3894
12.0001	0	3	0.3941
12.1668	0	3	0.3969
12.3334	0	3	0.3946
12.5001	0	3	0.3976
12.6668	0	3	0.3978
12.8334	0	3	0.399
13.0001	0	3	0.4001
13.1668	0	3	0.4011
13.3334	0	3	0.4016
13.5001	0	3	0.4058
13.6668	0	3	0.4059
13.8334	0	3	0.4078
14.0001	0	3	0.4076
14.1668	0	3	0.4096
14.3334	0	3	0.4097
14.5001	0	3	0.4121
14.6668	0	3	0.4128
14.8334	0	3	0.4148
15.0001	0	3	0.414
15.1668	0	3	0.4175
15.3334	0	3	0.4176
15.5001	0	3	0.4187
15.6668	0	3	0.4182
15.8334	0	3	0.421
16.0001	0	3	0.4209
16.1668	0	3	0.422
16.3334	0	3	0.4229
16.5001	0	3	0.4215
16.6668	0	3	0.4241
16.8334	0	3	0.4253
17.0001	0	3	0.4275
17.1668	0	3	0.4256
17.3334	0	3	0.4264
17.5001	0	3	0.4271
17.6668	0	3	0.4279
17.8334	0	3	0.4297
18.0001	0	3	0.43
18.1668	0	3	0.4318
18.3334	0	3	0.4323
18.5001	0	3	0.4326
18.6668	0	3	0.4316
18.8334	0	3	0.4278
19.0001	0	3	0.4244
19.1668	0	3	0.4224
19.3334	0	3	0.4197
19.5001	0	3	0.4162
19.6668	0	3	0.4139
19.8335	0	3	0.4124
20.0001	0	3	0.408
0	0.2	3	0.0019
0.166667	0.2	3	0.00130001
0.333333	0.2	3	0.0012
0.5	0.2	3	0.001
0.666667	0.2	3	0.0011
0.833333	0.2	3	0.0012
1.00003	0.2	3	0.0012
1.16669	0.2	3	0.00130001
1.33336	0.2	3	0.00130001
1.50003	0.2	3	0.0014
1.66669	0.2	3	0.0017
1.83336	0.2	3	0.0015
2.00003	0.2	3	0.0019
2.16669	0.2	3	0.0019
2.33336	0.2	3	0.002
2.50003	0.2	3	0.0022
2.66669	0.2	3	0.0023
2.83336	0.2	3	0.0023
3.00003	0.2	3	0.0026
3.16669	0.2	3	0.0027
3.33336	0.2	3	0.0032
3.50003	0.2	3	0.0031
3.66669	0.2	3	0.0031
3.83336	0.2	3	0.0036
4.00003	0.2	3	0.0042
4.16669	0.2	3	0.005
4.33336	0.2	3	0.0061
4.50003	0.2	3	0.0077
4.66669	0.2	3	0.0087
4.83336	0.2	3	0.0095
5.00003	0.2	3	0.0108
5.16669	0.2	3	0.0117
5.33336	0.2	3	0.0127
5.50003	0.2	3	0.0131
5.66669	0.2	3	0.0141
5.83339	0.2	3	0.0148
6.00006	0.2	3	0.015
6.16672	0.2	3	0.0181
6.33339	0.2	3	0.0192
6.50006	0.2	3	0.0217
6.66672	0.2	3	0.0244
6.83339	0.2	3	0.0274
7.00006	0.2	3	0.029
7.16672	0.2	3	0.0335
7.33339	0.2	3	0.0373
7.50006	0.2	3	0.0431
7.66672	0.2	3	0.0491
7.83339	0.2	3	0.0558
8.00006	0.2	3	0.0662
8.16672	0.2	3	0.0741
8.33339	0.2	3	0.0823
8.50006	0.2	3	0.0882
8.66672	0.2	3	0.0987
8.83339	0.2	3	0.1071
9.00006	0.2	3	0.114
9.16672	0.2	3	0.1197
9.33339	0.2	3	0.1306
9.50006	0.2	3	0.1376
9.66672	0.2	3	0.1425
9.83339	0.2	3	0.145
10.0001	0.2	3	0.15
10.1667	0.2	3	0.1533
[truncated: 1,632 more rows]

## Sheet: Fig 3B
Fig 3B
Time [h]	Strain	Antibiotic	OD595 normalized	Std Error
0	∆liaF	0.5µg/ml CIP	0.00346666	0.000794424
0.166667	∆liaF	0.5µg/ml CIP	0.00196667	0.000380934
0.333333	∆liaF	0.5µg/ml CIP	0.00141667	0.000195647
0.500028	∆liaF	0.5µg/ml CIP	0.00118333	7.49071e-05
0.666694	∆liaF	0.5µg/ml CIP	0.00115	8.46566e-05
0.833361	∆liaF	0.5µg/ml CIP	0.00145	0.000111805
1.00003	∆liaF	0.5µg/ml CIP	0.00186667	0.000178264
1.16669	∆liaF	0.5µg/ml CIP	0.0023	0.000226569
1.33336	∆liaF	0.5µg/ml CIP	0.0027	0.000203306
1.50003	∆liaF	0.5µg/ml CIP	0.00313333	0.00030074
1.66669	∆liaF	0.5µg/ml CIP	0.00398333	0.000386796
1.83339	∆liaF	0.5µg/ml CIP	0.00475	0.000540832
2.00006	∆liaF	0.5µg/ml CIP	0.0056	0.000778888
2.16672	∆liaF	0.5µg/ml CIP	0.0067	0.00102762
2.33339	∆liaF	0.5µg/ml CIP	0.00765	0.00137617
2.50006	∆liaF	0.5µg/ml CIP	0.00891667	0.00185498
2.66672	∆liaF	0.5µg/ml CIP	0.0101833	0.00250165
2.83339	∆liaF	0.5µg/ml CIP	0.0117	0.00330212
3.00008	∆liaF	0.5µg/ml CIP	0.0133333	0.0042612
3.16675	∆liaF	0.5µg/ml CIP	0.0154333	0.00535174
3.33342	∆liaF	0.5µg/ml CIP	0.0181	0.0067089
3.50008	∆liaF	0.5µg/ml CIP	0.0209	0.00816574
3.66675	∆liaF	0.5µg/ml CIP	0.024	0.00975677
3.83342	∆liaF	0.5µg/ml CIP	0.0272667	0.0115828
4.00008	∆liaF	0.5µg/ml CIP	0.0309667	0.0135574
4.16675	∆liaF	0.5µg/ml CIP	0.0350167	0.0158674
4.33342	∆liaF	0.5µg/ml CIP	0.0397333	0.0183342
4.50011	∆liaF	0.5µg/ml CIP	0.0447833	0.0209855
4.66678	∆liaF	0.5µg/ml CIP	0.0500167	0.0237574
4.83344	∆liaF	0.5µg/ml CIP	0.0562667	0.0269595
5.00011	∆liaF	0.5µg/ml CIP	0.063	0.0303063
5.16678	∆liaF	0.5µg/ml CIP	0.0708333	0.0341673
5.33344	∆liaF	0.5µg/ml CIP	0.0791833	0.0381661
5.50011	∆liaF	0.5µg/ml CIP	0.08725	0.0416256
5.66678	∆liaF	0.5µg/ml CIP	0.0965833	0.0455157
5.83347	∆liaF	0.5µg/ml CIP	0.106333	0.049325
6.00014	∆liaF	0.5µg/ml CIP	0.1164	0.0538746
6.16681	∆liaF	0.5µg/ml CIP	0.12685	0.058426
6.33347	∆liaF	0.5µg/ml CIP	0.137767	0.0634956
6.50014	∆liaF	0.5µg/ml CIP	0.148083	0.0681011
6.66681	∆liaF	0.5µg/ml CIP	0.160067	0.0732699
6.83347	∆liaF	0.5µg/ml CIP	0.1703	0.0772639
7.00014	∆liaF	0.5µg/ml CIP	0.182833	0.081928
7.16681	∆liaF	0.5µg/ml CIP	0.193383	0.0851952
7.3335	∆liaF	0.5µg/ml CIP	0.201883	0.0876913
7.50017	∆liaF	0.5µg/ml CIP	0.212083	0.091105
7.66683	∆liaF	0.5µg/ml CIP	0.219283	0.0931884
7.8335	∆liaF	0.5µg/ml CIP	0.225483	0.09529
8.00017	∆liaF	0.5µg/ml CIP	0.227867	0.0958943
8.16683	∆liaF	0.5µg/ml CIP	0.2285	0.0959295
8.3335	∆liaF	0.5µg/ml CIP	0.229117	0.0959065
8.50017	∆liaF	0.5µg/ml CIP	0.230667	0.0964227
8.66686	∆liaF	0.5µg/ml CIP	0.230917	0.0962775
8.83353	∆liaF	0.5µg/ml CIP	0.2315	0.0964814
9.00019	∆liaF	0.5µg/ml CIP	0.232017	0.0965506
9.16686	∆liaF	0.5µg/ml CIP	0.232533	0.096651
9.33353	∆liaF	0.5µg/ml CIP	0.232117	0.0963041
9.50019	∆liaF	0.5µg/ml CIP	0.231817	0.0960128
9.66686	∆liaF	0.5µg/ml CIP	0.23145	0.095661
9.83353	∆liaF	0.5µg/ml CIP	0.2311	0.0953131
10.0002	∆liaF	0.5µg/ml CIP	0.230667	0.094891
10.1669	∆liaF	0.5µg/ml CIP	0.230767	0.09473
10.3336	∆liaF	0.5µg/ml CIP	0.230667	0.0944026
10.5002	∆liaF	0.5µg/ml CIP	0.230767	0.0942569
10.6669	∆liaF	0.5µg/ml CIP	0.230433	0.093894
10.8336	∆liaF	0.5µg/ml CIP	0.23	0.0935533
11.0002	∆liaF	0.5µg/ml CIP	0.229417	0.0930378
11.1669	∆liaF	0.5µg/ml CIP	0.229017	0.09261
11.3336	∆liaF	0.5µg/ml CIP	0.22895	0.0923185
11.5002	∆liaF	0.5µg/ml CIP	0.22865	0.0919473
11.6669	∆liaF	0.5µg/ml CIP	0.228383	0.0915874
11.8336	∆liaF	0.5µg/ml CIP	0.22825	0.0912784
12.0002	∆liaF	0.5µg/ml CIP	0.227833	0.0907578
12.1669	∆liaF	0.5µg/ml CIP	0.2277	0.0904063
12.3336	∆liaF	0.5µg/ml CIP	0.227917	0.090233
12.5002	∆liaF	0.5µg/ml CIP	0.22775	0.0898401
12.6669	∆liaF	0.5µg/ml CIP	0.22755	0.0893917
12.8336	∆liaF	0.5µg/ml CIP	0.2274	0.0889556
13.0003	∆liaF	0.5µg/ml CIP	0.228117	0.0888315
13.1669	∆liaF	0.5µg/ml CIP	0.228167	0.088471
13.3336	∆liaF	0.5µg/ml CIP	0.228967	0.0882558
13.5003	∆liaF	0.5µg/ml CIP	0.228917	0.0878504
13.6669	∆liaF	0.5µg/ml CIP	0.229317	0.0875763
13.8336	∆liaF	0.5µg/ml CIP	0.229833	0.0872018
14.0003	∆liaF	0.5µg/ml CIP	0.230433	0.0868713
14.1669	∆liaF	0.5µg/ml CIP	0.230833	0.0865015
14.3336	∆liaF	0.5µg/ml CIP	0.231317	0.0860562
14.5003	∆liaF	0.5µg/ml CIP	0.23205	0.0856657
14.667	∆liaF	0.5µg/ml CIP	0.232833	0.0852159
14.8336	∆liaF	0.5µg/ml CIP	0.233233	0.0848481
15.0003	∆liaF	0.5µg/ml CIP	0.234117	0.084413
15.167	∆liaF	0.5µg/ml CIP	0.23485	0.0838142
15.3336	∆liaF	0.5µg/ml CIP	0.235733	0.0833274
15.5003	∆liaF	0.5µg/ml CIP	0.23685	0.0829141
15.667	∆liaF	0.5µg/ml CIP	0.2372	0.0821373
15.8337	∆liaF	0.5µg/ml CIP	0.238317	0.0815988
16.0003	∆liaF	0.5µg/ml CIP	0.239517	0.0810859
16.167	∆liaF	0.5µg/ml CIP	0.2402	0.0803175
16.3337	∆liaF	0.5µg/ml CIP	0.2412	0.079489
16.5003	∆liaF	0.5µg/ml CIP	0.2424	0.0789121
16.667	∆liaF	0.5µg/ml CIP	0.243817	0.0781497
16.8337	∆liaF	0.5µg/ml CIP	0.244783	0.0772712
17.0003	∆liaF	0.5µg/ml CIP	0.245867	0.0763888
17.167	∆liaF	0.5µg/ml CIP	0.2476	0.0755044
17.3337	∆liaF	0.5µg/ml CIP	0.249	0.0745675
17.5004	∆liaF	0.5µg/ml CIP	0.25045	0.0736907
17.667	∆liaF	0.5µg/ml CIP	0.251867	0.0724951
17.8337	∆liaF	0.5µg/ml CIP	0.25355	0.0713986
18.0004	∆liaF	0.5µg/ml CIP	0.2557	0.0702168
18.167	∆liaF	0.5µg/ml CIP	0.2575	0.0690689
18.3337	∆liaF	0.5µg/ml CIP	0.259467	0.067907
18.5004	∆liaF	0.5µg/ml CIP	0.261667	0.0665847
18.6671	∆liaF	0.5µg/ml CIP	0.263867	0.0652872
18.8337	∆liaF	0.5µg/ml CIP	0.26575	0.0640902
19.0004	∆liaF	0.5µg/ml CIP	0.267917	0.062801
19.1671	∆liaF	0.5µg/ml CIP	0.269917	0.0614877
19.3337	∆liaF	0.5µg/ml CIP	0.271983	0.0601985
19.5001	∆liaF	0.5µg/ml CIP	0.273317	0.0586858
19.6668	∆liaF	0.5µg/ml CIP	0.274883	0.0572315
19.8334	∆liaF	0.5µg/ml CIP	0.276183	0.0558854
20.0001	∆liaF	0.5µg/ml CIP	0.277967	0.0544341
0	∆liaFSR	0.5µg/ml CIP	0.00123333	0.000233335
0.166667	∆liaFSR	0.5µg/ml CIP	0.00103333	3.33314e-05
0.333333	∆liaFSR	0.5µg/ml CIP	0.0013	5.77339e-05
0.500028	∆liaFSR	0.5µg/ml CIP	0.0018	5.77339e-05
0.666694	∆liaFSR	0.5µg/ml CIP	0.00226667	8.81909e-05
0.833361	∆liaFSR	0.5µg/ml CIP	0.0031	5.77339e-05
1.00003	∆liaFSR	0.5µg/ml CIP	0.0038	5.77339e-05
1.16669	∆liaFSR	0.5µg/ml CIP	0.00486667	8.81894e-05
1.33336	∆liaFSR	0.5µg/ml CIP	0.00583333	0.000166666
1.50003	∆liaFSR	0.5µg/ml CIP	0.00706667	3.33327e-05
1.66669	∆liaFSR	0.5µg/ml CIP	0.0087	0.00015275
1.83339	∆liaFSR	0.5µg/ml CIP	0.0104	0.00011547
2.00006	∆liaFSR	0.5µg/ml CIP	0.0121333	6.66666e-05
2.16672	∆liaFSR	0.5µg/ml CIP	0.0145	0.000173204
2.33339	∆liaFSR	0.5µg/ml CIP	0.0165667	0.000233331
2.50006	∆liaFSR	0.5µg/ml CIP	0.0193667	0.000328292
2.66672	∆liaFSR	0.5µg/ml CIP	0.0223	0.000416331
2.83339	∆liaFSR	0.5µg/ml CIP	0.0254667	0.000517471
3.00008	∆liaFSR	0.5µg/ml CIP	0.0288333	0.000589725
3.16675	∆liaFSR	0.5µg/ml CIP	0.0329667	0.00077531
3.33342	∆liaFSR	0.5µg/ml CIP	0.0378	0.00100166
3.50008	∆liaFSR	0.5µg/ml CIP	0.0435	0.00108167
3.66675	∆liaFSR	0.5µg/ml CIP	0.0497667	0.00164755
3.83342	∆liaFSR	0.5µg/ml CIP	0.0565667	0.00174579
4.00008	∆liaFSR	0.5µg/ml CIP	0.0638	0.00213775
4.16675	∆liaFSR	0.5µg/ml CIP	0.0720667	0.00265853
4.33342	∆liaFSR	0.5µg/ml CIP	0.082	0.00312249
4.50011	∆liaFSR	0.5µg/ml CIP	0.0929333	0.00384592
4.66678	∆liaFSR	0.5µg/ml CIP	0.104667	0.00454765
4.83344	∆liaFSR	0.5µg/ml CIP	0.118167	0.00495793
5.00011	∆liaFSR	0.5µg/ml CIP	0.132767	0.00582819
5.16678	∆liaFSR	0.5µg/ml CIP	0.148133	0.00652414
5.33344	∆liaFSR	0.5µg/ml CIP	0.163033	0.00629453
5.50011	∆liaFSR	0.5µg/ml CIP	0.176667	0.00654531
5.66678	∆liaFSR	0.5µg/ml CIP	0.191767	0.00727698
5.83347	∆liaFSR	0.5µg/ml CIP	0.208567	0.0081405
6.00014	∆liaFSR	0.5µg/ml CIP	0.2259	0.00924175
6.16681	∆liaFSR	0.5µg/ml CIP	0.2446	0.00933595
6.33347	∆liaFSR	0.5µg/ml CIP	0.263167	0.0106372
6.50014	∆liaFSR	0.5µg/ml CIP	0.286267	0.0118187
6.66681	∆liaFSR	0.5µg/ml CIP	0.314733	0.0142629
6.83347	∆liaFSR	0.5µg/ml CIP	0.345067	0.0126793
7.00014	∆liaFSR	0.5µg/ml CIP	0.364233	0.00978678
7.16681	∆liaFSR	0.5µg/ml CIP	0.372833	0.00826041
7.3335	∆liaFSR	0.5µg/ml CIP	0.379	0.00702092
7.50017	∆liaFSR	0.5µg/ml CIP	0.3824	0.00583209
7.66683	∆liaFSR	0.5µg/ml CIP	0.384	0.00597857
7.8335	∆liaFSR	0.5µg/ml CIP	0.383633	0.00476876
8.00017	∆liaFSR	0.5µg/ml CIP	0.381867	0.00566873
8.16683	∆liaFSR	0.5µg/ml CIP	0.381767	0.00348537
8.3335	∆liaFSR	0.5µg/ml CIP	0.377033	0.00352625
8.50017	∆liaFSR	0.5µg/ml CIP	0.3756	0.00340784
8.66686	∆liaFSR	0.5µg/ml CIP	0.3726	0.00320832
8.83353	∆liaFSR	0.5µg/ml CIP	0.369267	0.00289502
9.00019	∆liaFSR	0.5µg/ml CIP	0.3666	0.00326241
9.16686	∆liaFSR	0.5µg/ml CIP	0.3646	0.00393447
9.33353	∆liaFSR	0.5µg/ml CIP	0.3641	0.00532008
9.50019	∆liaFSR	0.5µg/ml CIP	0.364367	0.00598395
9.66686	∆liaFSR	0.5µg/ml CIP	0.364333	0.0056203
9.83353	∆liaFSR	0.5µg/ml CIP	0.3655	0.00533792
10.0002	∆liaFSR	0.5µg/ml CIP	0.366533	0.0055258
10.1669	∆liaFSR	0.5µg/ml CIP	0.3676	0.00503322
10.3336	∆liaFSR	0.5µg/ml CIP	0.369033	0.00454985
10.5002	∆liaFSR	0.5µg/ml CIP	0.369767	0.00440467
10.6669	∆liaFSR	0.5µg/ml CIP	0.370533	0.00384115
10.8336	∆liaFSR	0.5µg/ml CIP	0.371067	0.00375515
11.0002	∆liaFSR	0.5µg/ml CIP	0.3718	0.00336006
11.1669	∆liaFSR	0.5µg/ml CIP	0.372667	0.00306829
11.3336	∆liaFSR	0.5µg/ml CIP	0.373033	0.0028591
11.5002	∆liaFSR	0.5µg/ml CIP	0.373733	0.00278827
11.6669	∆liaFSR	0.5µg/ml CIP	0.373833	0.00229298
11.8336	∆liaFSR	0.5µg/ml CIP	0.3746	0.00196723
12.0002	∆liaFSR	0.5µg/ml CIP	0.3754	0.00207446
12.1669	∆liaFSR	0.5µg/ml CIP	0.375767	0.00194622
12.3336	∆liaFSR	0.5µg/ml CIP	0.375867	0.00172466
12.5002	∆liaFSR	0.5µg/ml CIP	0.375667	0.0014881
12.6669	∆liaFSR	0.5µg/ml CIP	0.376533	0.00139681
12.8336	∆liaFSR	0.5µg/ml CIP	0.376333	0.00146781
13.0003	∆liaFSR	0.5µg/ml CIP	0.376833	0.00124141
13.1669	∆liaFSR	0.5µg/ml CIP	0.377333	0.00122384
13.3336	∆liaFSR	0.5µg/ml CIP	0.377933	0.00118931
13.5003	∆liaFSR	0.5µg/ml CIP	0.378067	0.0014403
13.6669	∆liaFSR	0.5µg/ml CIP	0.378167	0.00138605
13.8336	∆liaFSR	0.5µg/ml CIP	0.378333	0.00109291
14.0003	∆liaFSR	0.5µg/ml CIP	0.378633	0.00115663
14.1669	∆liaFSR	0.5µg/ml CIP	0.378567	0.00132456
14.3336	∆liaFSR	0.5µg/ml CIP	0.379133	0.00118368
14.5003	∆liaFSR	0.5µg/ml CIP	0.3794	0.00135031
14.667	∆liaFSR	0.5µg/ml CIP	0.3796	0.00137477
14.8336	∆liaFSR	0.5µg/ml CIP	0.3792	0.00177764
15.0003	∆liaFSR	0.5µg/ml CIP	0.378767	0.00196752
15.167	∆liaFSR	0.5µg/ml CIP	0.3786	0.00236924
15.3336	∆liaFSR	0.5µg/ml CIP	0.378167	0.00288522
15.5003	∆liaFSR	0.5µg/ml CIP	0.378267	0.00311681
15.667	∆liaFSR	0.5µg/ml CIP	0.378167	0.00285268
15.8337	∆liaFSR	0.5µg/ml CIP	0.377533	0.00299797
16.0003	∆liaFSR	0.5µg/ml CIP	0.377667	0.00324466
16.167	∆liaFSR	0.5µg/ml CIP	0.378167	0.00321057
16.3337	∆liaFSR	0.5µg/ml CIP	0.378033	0.00313068
16.5003	∆liaFSR	0.5µg/ml CIP	0.3785	0.00251595
16.667	∆liaFSR	0.5µg/ml CIP	0.379133	0.00193592
16.8337	∆liaFSR	0.5µg/ml CIP	0.379233	0.00164958
17.0003	∆liaFSR	0.5µg/ml CIP	0.379133	0.00197006
17.167	∆liaFSR	0.5µg/ml CIP	0.3785	0.00199248
17.3337	∆liaFSR	0.5µg/ml CIP	0.377833	0.00206908
17.5004	∆liaFSR	0.5µg/ml CIP	0.3771	0.00241937
17.667	∆liaFSR	0.5µg/ml CIP	0.377067	0.001714
17.8337	∆liaFSR	0.5µg/ml CIP	0.376433	0.00183516
18.0004	∆liaFSR	0.5µg/ml CIP	0.375967	0.00173718
18.167	∆liaFSR	0.5µg/ml CIP	0.3758	0.00160104
18.3337	∆liaFSR	0.5µg/ml CIP	0.374967	0.00125477
18.5004	∆liaFSR	0.5µg/ml CIP	0.374633	0.00109139
18.6671	∆liaFSR	0.5µg/ml CIP	0.3736	0.00122882
18.8337	∆liaFSR	0.5µg/ml CIP	0.372733	0.00116094
19.0004	∆liaFSR	0.5µg/ml CIP	0.372367	0.000837329
19.1671	∆liaFSR	0.5µg/ml CIP	0.371367	0.000721881
19.3337	∆liaFSR	0.5µg/ml CIP	0.3704	0.000850492
19.5001	∆liaFSR	0.5µg/ml CIP	0.369567	0.000669163
19.6668	∆liaFSR	0.5µg/ml CIP	0.368933	0.000569593
19.8334	∆liaFSR	0.5µg/ml CIP	0.367833	0.000768833
20.0001	∆liaFSR	0.5µg/ml CIP	0.3671	0.000971254
0	∆liaR	0.5µg/ml CIP	0.00265	0.000795718
0.166667	∆liaR	0.5µg/ml CIP	0.00196667	0.000253859
0.333333	∆liaR	0.5µg/ml CIP	0.00245	0.00032838
0.500028	∆liaR	0.5µg/ml CIP	0.00285	0.000563175
0.666694	∆liaR	0.5µg/ml CIP	0.00305	0.000669701
0.833361	∆liaR	0.5µg/ml CIP	0.00316667	0.000595912
1.00003	∆liaR	0.5µg/ml CIP	0.00373333	0.000666666
1.16669	∆liaR	0.5µg/ml CIP	0.00445	0.00066169
1.33336	∆liaR	0.5µg/ml CIP	0.00483333	0.000420052
1.50003	∆liaR	0.5µg/ml CIP	0.00576667	0.000442468
1.66669	∆liaR	0.5µg/ml CIP	0.0072	0.000500666
1.83339	∆liaR	0.5µg/ml CIP	0.00838333	0.000415865
2.00006	∆liaR	0.5µg/ml CIP	0.00945	0.000221735
2.16672	∆liaR	0.5µg/ml CIP	0.0112833	0.000375425
2.33339	∆liaR	0.5µg/ml CIP	0.0128833	0.000669535
2.50006	∆liaR	0.5µg/ml CIP	0.0144667	0.000887568
2.66672	∆liaR	0.5µg/ml CIP	0.0162	0.00120444
2.83339	∆liaR	0.5µg/ml CIP	0.0182667	0.00167942
3.00008	∆liaR	0.5µg/ml CIP	0.0202667	0.00218001
3.16675	∆liaR	0.5µg/ml CIP	0.0223667	0.00271768
3.33342	∆liaR	0.5µg/ml CIP	0.02545	0.00337557
3.50008	∆liaR	0.5µg/ml CIP	0.0288833	0.00415968
3.66675	∆liaR	0.5µg/ml CIP	0.0323167	0.00509623
3.83342	∆liaR	0.5µg/ml CIP	0.0359667	0.00601175
4.00008	∆liaR	0.5µg/ml CIP	0.0402333	0.00714426
4.16675	∆liaR	0.5µg/ml CIP	0.0451	0.00848214
4.33342	∆liaR	0.5µg/ml CIP	0.0506333	0.0100367
4.50011	∆liaR	0.5µg/ml CIP	0.0564833	0.0117186
4.66678	∆liaR	0.5µg/ml CIP	0.06305	0.0137532
4.83344	∆liaR	0.5µg/ml CIP	0.0702	0.0158501
5.00011	∆liaR	0.5µg/ml CIP	0.0782667	0.018316
5.16678	∆liaR	0.5µg/ml CIP	0.0867667	0.0209009
5.33344	∆liaR	0.5µg/ml CIP	0.0957333	0.0236162
5.50011	∆liaR	0.5µg/ml CIP	0.1049	0.0263819
5.66678	∆liaR	0.5µg/ml CIP	0.115033	0.0292611
5.83347	∆liaR	0.5µg/ml CIP	0.124933	0.0321747
6.00014	∆liaR	0.5µg/ml CIP	0.135383	0.0352522
6.16681	∆liaR	0.5µg/ml CIP	0.14505	0.037937
6.33347	∆liaR	0.5µg/ml CIP	0.155367	0.0406403
6.50014	∆liaR	0.5µg/ml CIP	0.165133	0.043022
6.66681	∆liaR	0.5µg/ml CIP	0.176217	0.0458264
6.83347	∆liaR	0.5µg/ml CIP	0.187717	0.0486915
7.00014	∆liaR	0.5µg/ml CIP	0.20055	0.0520118
7.16681	∆liaR	0.5µg/ml CIP	0.21455	0.055249
7.3335	∆liaR	0.5µg/ml CIP	0.2282	0.0583111
7.50017	∆liaR	0.5µg/ml CIP	0.244083	0.0625384
7.66683	∆liaR	0.5µg/ml CIP	0.258333	0.0656411
7.8335	∆liaR	0.5µg/ml CIP	0.272467	0.0686041
8.00017	∆liaR	0.5µg/ml CIP	0.28515	0.0708177
8.16683	∆liaR	0.5µg/ml CIP	0.2942	0.0714358
8.3335	∆liaR	0.5µg/ml CIP	0.300017	0.0703708
8.50017	∆liaR	0.5µg/ml CIP	0.3052	0.0693291
8.66686	∆liaR	0.5µg/ml CIP	0.309233	0.0674702
8.83353	∆liaR	0.5µg/ml CIP	0.312567	0.0654233
9.00019	∆liaR	0.5µg/ml CIP	0.31615	0.0633123
9.16686	∆liaR	0.5µg/ml CIP	0.320783	0.0610423
9.33353	∆liaR	0.5µg/ml CIP	0.32515	0.0585961
9.50019	∆liaR	0.5µg/ml CIP	0.329467	0.0558698
9.66686	∆liaR	0.5µg/ml CIP	0.3347	0.0531204
9.83353	∆liaR	0.5µg/ml CIP	0.340383	0.0504018
10.0002	∆liaR	0.5µg/ml CIP	0.346383	0.0476491
10.1669	∆liaR	0.5µg/ml CIP	0.35245	0.0451297
10.3336	∆liaR	0.5µg/ml CIP	0.358433	0.0423224
10.5002	∆liaR	0.5µg/ml CIP	0.36515	0.0394108
10.6669	∆liaR	0.5µg/ml CIP	0.37105	0.0364709
10.8336	∆liaR	0.5µg/ml CIP	0.377383	0.0330513
11.0002	∆liaR	0.5µg/ml CIP	0.3814	0.029667
11.1669	∆liaR	0.5µg/ml CIP	0.385183	0.0264442
11.3336	∆liaR	0.5µg/ml CIP	0.387433	0.0237106
11.5002	∆liaR	0.5µg/ml CIP	0.387967	0.021857
11.6669	∆liaR	0.5µg/ml CIP	0.3874	0.0206201
11.8336	∆liaR	0.5µg/ml CIP	0.386583	0.0197271
12.0002	∆liaR	0.5µg/ml CIP	0.385333	0.0191923
12.1669	∆liaR	0.5µg/ml CIP	0.384217	0.0186232
12.3336	∆liaR	0.5µg/ml CIP	0.38315	0.018263
12.5002	∆liaR	0.5µg/ml CIP	0.380883	0.0181376
12.6669	∆liaR	0.5µg/ml CIP	0.3789	0.0180068
12.8336	∆liaR	0.5µg/ml CIP	0.376933	0.017925
13.0003	∆liaR	0.5µg/ml CIP	0.37525	0.0182346
13.1669	∆liaR	0.5µg/ml CIP	0.373117	0.0183526
13.3336	∆liaR	0.5µg/ml CIP	0.371733	0.0186876
13.5003	∆liaR	0.5µg/ml CIP	0.370117	0.018771
13.6669	∆liaR	0.5µg/ml CIP	0.368767	0.0191012
13.8336	∆liaR	0.5µg/ml CIP	0.367167	0.0194929
14.0003	∆liaR	0.5µg/ml CIP	0.36525	0.0200101
14.1669	∆liaR	0.5µg/ml CIP	0.363383	0.0205122
14.3336	∆liaR	0.5µg/ml CIP	0.361833	0.0208154
14.5003	∆liaR	0.5µg/ml CIP	0.360817	0.0210994
14.667	∆liaR	0.5µg/ml CIP	0.359883	0.0211335
14.8336	∆liaR	0.5µg/ml CIP	0.359017	0.0211338
15.0003	∆liaR	0.5µg/ml CIP	0.358067	0.0211825
15.167	∆liaR	0.5µg/ml CIP	0.356583	0.0212783
15.3336	∆liaR	0.5µg/ml CIP	0.356133	0.021316
15.5003	∆liaR	0.5µg/ml CIP	0.355383	0.0213978
15.667	∆liaR	0.5µg/ml CIP	0.354483	0.0210624
15.8337	∆liaR	0.5µg/ml CIP	0.3538	0.0211386
16.0003	∆liaR	0.5µg/ml CIP	0.35355	0.0209276
16.167	∆liaR	0.5µg/ml CIP	0.353083	0.0205528
16.3337	∆liaR	0.5µg/ml CIP	0.352567	0.0203549
16.5003	∆liaR	0.5µg/ml CIP	0.351983	0.020246
16.667	∆liaR	0.5µg/ml CIP	0.35155	0.0200151
16.8337	∆liaR	0.5µg/ml CIP	0.350833	0.0198374
17.0003	∆liaR	0.5µg/ml CIP	0.350133	0.0196362
17.167	∆liaR	0.5µg/ml CIP	0.349317	0.0195577
17.3337	∆liaR	0.5µg/ml CIP	0.348517	0.0194759
17.5004	∆liaR	0.5µg/ml CIP	0.347983	0.019422
17.667	∆liaR	0.5µg/ml CIP	0.346983	0.0190593
17.8337	∆liaR	0.5µg/ml CIP	0.34605	0.0190157
18.0004	∆liaR	0.5µg/ml CIP	0.3452	0.0187226
18.167	∆liaR	0.5µg/ml CIP	0.344467	0.0185444
18.3337	∆liaR	0.5µg/ml CIP	0.34345	0.0182782
18.5004	∆liaR	0.5µg/ml CIP	0.342383	0.0180352
18.6671	∆liaR	0.5µg/ml CIP	0.341533	0.0177787
18.8337	∆liaR	0.5µg/ml CIP	0.340533	0.0175634
19.0004	∆liaR	0.5µg/ml CIP	0.339567	0.0171599
19.1671	∆liaR	0.5µg/ml CIP	0.338583	0.0169275
19.3337	∆liaR	0.5µg/ml CIP	0.337517	0.0165037
19.5001	∆liaR	0.5µg/ml CIP	0.336217	0.016004
19.6668	∆liaR	0.5µg/ml CIP	0.3348	0.0155883
19.8334	∆liaR	0.5µg/ml CIP	0.33355	0.0151546
20.0001	∆liaR	0.5µg/ml CIP	0.332367	0.0148317
0	∆liaS	0.5µg/ml CIP	0.00328333	0.000868492
0.166667	∆liaS	0.5µg/ml CIP	0.0023	0.000326599
0.333333	∆liaS	0.5µg/ml CIP	0.00251667	0.000821143
0.500028	∆liaS	0.5µg/ml CIP	0.00215	0.000756638
0.666694	∆liaS	0.5µg/ml CIP	0.00163333	0.000459468
0.833361	∆liaS	0.5µg/ml CIP	0.00171667	0.000446778
1.00003	∆liaS	0.5µg/ml CIP	0.0018	0.000423478
1.16669	∆liaS	0.5µg/ml CIP	0.00198334	0.000367348
1.33336	∆liaS	0.5µg/ml CIP	0.002	0.000216025
1.50003	∆liaS	0.5µg/ml CIP	0.00221667	0.000230097
1.66669	∆liaS	0.5µg/ml CIP	0.00263333	0.000213957
1.83339	∆liaS	0.5µg/ml CIP	0.00305	0.000189297
2.00006	∆liaS	0.5µg/ml CIP	0.00346667	0.000187379
2.16672	∆liaS	0.5µg/ml CIP	0.00411667	0.000202347
2.33339	∆liaS	0.5µg/ml CIP	0.00448333	0.000260021
2.50006	∆liaS	0.5µg/ml CIP	0.005	0.00038035
2.66672	∆liaS	0.5µg/ml CIP	0.00538333	0.000530042
2.83339	∆liaS	0.5µg/ml CIP	0.00558333	0.000698291
3.00008	∆liaS	0.5µg/ml CIP	0.00581667	0.000860781
3.16675	∆liaS	0.5µg/ml CIP	0.00613333	0.00109046
3.33342	∆liaS	0.5µg/ml CIP	0.007	0.00131707
3.50008	∆liaS	0.5µg/ml CIP	0.0078	0.00160831
3.66675	∆liaS	0.5µg/ml CIP	0.00861667	0.00192136
3.83342	∆liaS	0.5µg/ml CIP	0.00926667	0.00225102
4.00008	∆liaS	0.5µg/ml CIP	0.0100333	0.00266454
4.16675	∆liaS	0.5µg/ml CIP	0.0108667	0.00305556
4.33342	∆liaS	0.5µg/ml CIP	0.0118167	0.0035385
4.50011	∆liaS	0.5µg/ml CIP	0.01275	0.00408287
4.66678	∆liaS	0.5µg/ml CIP	0.0136833	0.00465456
4.83344	∆liaS	0.5µg/ml CIP	0.0148167	0.00531309
5.00011	∆liaS	0.5µg/ml CIP	0.0161333	0.00599965
5.16678	∆liaS	0.5µg/ml CIP	0.0174833	0.00674415
5.33344	∆liaS	0.5µg/ml CIP	0.0189167	0.00754363
5.50011	∆liaS	0.5µg/ml CIP	0.0204	0.00834877
5.66678	∆liaS	0.5µg/ml CIP	0.0221333	0.00924073
5.83347	∆liaS	0.5µg/ml CIP	0.0239167	0.0102055
6.00014	∆liaS	0.5µg/ml CIP	0.0259167	0.0113719
6.16681	∆liaS	0.5µg/ml CIP	0.0281	0.0125041
6.33347	∆liaS	0.5µg/ml CIP	0.0302833	0.0137119
6.50014	∆liaS	0.5µg/ml CIP	0.0326	0.0150602
6.66681	∆liaS	0.5µg/ml CIP	0.0351	0.0163906
6.83347	∆liaS	0.5µg/ml CIP	0.03785	0.0178253
7.00014	∆liaS	0.5µg/ml CIP	0.0406833	0.0192211
7.16681	∆liaS	0.5µg/ml CIP	0.0441333	0.02087
7.3335	∆liaS	0.5µg/ml CIP	0.0475667	0.0225779
7.50017	∆liaS	0.5µg/ml CIP	0.0511833	0.024319
7.66683	∆liaS	0.5µg/ml CIP	0.0549667	0.0261119
7.8335	∆liaS	0.5µg/ml CIP	0.0591667	0.0282379
8.00017	∆liaS	0.5µg/ml CIP	0.0634333	0.0303098
8.16683	∆liaS	0.5µg/ml CIP	0.0680667	0.0326577
8.3335	∆liaS	0.5µg/ml CIP	0.07265	0.034819
8.50017	∆liaS	0.5µg/ml CIP	0.07835	0.0373973
8.66686	∆liaS	0.5µg/ml CIP	0.0842167	0.040024
8.83353	∆liaS	0.5µg/ml CIP	0.0899333	0.0426337
9.00019	∆liaS	0.5µg/ml CIP	0.09555	0.0450927
9.16686	∆liaS	0.5µg/ml CIP	0.101117	0.0475002
9.33353	∆liaS	0.5µg/ml CIP	0.1064	0.0497159
9.50019	∆liaS	0.5µg/ml CIP	0.112083	0.0522254
9.66686	∆liaS	0.5µg/ml CIP	0.117617	0.054595
9.83353	∆liaS	0.5µg/ml CIP	0.123467	0.0570571
10.0002	∆liaS	0.5µg/ml CIP	0.1298	0.0598408
10.1669	∆liaS	0.5µg/ml CIP	0.1367	0.0628445
10.3336	∆liaS	0.5µg/ml CIP	0.142867	0.0656636
10.5002	∆liaS	0.5µg/ml CIP	0.149333	0.0684922
10.6669	∆liaS	0.5µg/ml CIP	0.156183	0.0714909
10.8336	∆liaS	0.5µg/ml CIP	0.1626	0.0742033
11.0002	∆liaS	0.5µg/ml CIP	0.169867	0.0771002
11.1669	∆liaS	0.5µg/ml CIP	0.17685	0.0801332
11.3336	∆liaS	0.5µg/ml CIP	0.183217	0.0825116
11.5002	∆liaS	0.5µg/ml CIP	0.1888	0.0845392
11.6669	∆liaS	0.5µg/ml CIP	0.192567	0.0857014
11.8336	∆liaS	0.5µg/ml CIP	0.194567	0.086067
12.0002	∆liaS	0.5µg/ml CIP	0.195683	0.0862697
12.1669	∆liaS	0.5µg/ml CIP	0.19635	0.0863531
12.3336	∆liaS	0.5µg/ml CIP	0.195383	0.0859137
12.5002	∆liaS	0.5µg/ml CIP	0.193717	0.0852073
12.6669	∆liaS	0.5µg/ml CIP	0.191983	0.084505
12.8336	∆liaS	0.5µg/ml CIP	0.190483	0.0837859
13.0003	∆liaS	0.5µg/ml CIP	0.1896	0.0833352
13.1669	∆liaS	0.5µg/ml CIP	0.187683	0.0824981
13.3336	∆liaS	0.5µg/ml CIP	0.185583	0.0815555
13.5003	∆liaS	0.5µg/ml CIP	0.183233	0.0805309
13.6669	∆liaS	0.5µg/ml CIP	0.180783	0.0794514
13.8336	∆liaS	0.5µg/ml CIP	0.17835	0.0783228
14.0003	∆liaS	0.5µg/ml CIP	0.1758	0.0772047
14.1669	∆liaS	0.5µg/ml CIP	0.173533	0.0761859
14.3336	∆liaS	0.5µg/ml CIP	0.1714	0.0752277
14.5003	∆liaS	0.5µg/ml CIP	0.169333	0.0743097
14.667	∆liaS	0.5µg/ml CIP	0.166933	0.073261
14.8336	∆liaS	0.5µg/ml CIP	0.1651	0.0725135
15.0003	∆liaS	0.5µg/ml CIP	0.163117	0.0715962
15.167	∆liaS	0.5µg/ml CIP	0.160917	0.0706708
15.3336	∆liaS	0.5µg/ml CIP	0.159167	0.0699063
15.5003	∆liaS	0.5µg/ml CIP	0.157683	0.0692471
15.667	∆liaS	0.5µg/ml CIP	0.1561	0.0685939
15.8337	∆liaS	0.5µg/ml CIP	0.154583	0.0679442
16.0003	∆liaS	0.5µg/ml CIP	0.1529	0.0672392
16.167	∆liaS	0.5µg/ml CIP	0.151383	0.0665532
16.3337	∆liaS	0.5µg/ml CIP	0.150133	0.0659591
16.5003	∆liaS	0.5µg/ml CIP	0.148717	0.0652835
16.667	∆liaS	0.5µg/ml CIP	0.147133	0.064554
16.8337	∆liaS	0.5µg/ml CIP	0.145567	0.0638413
17.0003	∆liaS	0.5µg/ml CIP	0.144183	0.063236
17.167	∆liaS	0.5µg/ml CIP	0.142933	0.0626417
17.3337	∆liaS	0.5µg/ml CIP	0.141217	0.0620105
17.5004	∆liaS	0.5µg/ml CIP	0.139917	0.0614249
17.667	∆liaS	0.5µg/ml CIP	0.138917	0.0609899
17.8337	∆liaS	0.5µg/ml CIP	0.137867	0.0605478
18.0004	∆liaS	0.5µg/ml CIP	0.136817	0.0600935
18.167	∆liaS	0.5µg/ml CIP	0.136017	0.0597367
18.3337	∆liaS	0.5µg/ml CIP	0.135383	0.0593901
18.5004	∆liaS	0.5µg/ml CIP	0.134283	0.0589839
18.6671	∆liaS	0.5µg/ml CIP	0.13325	0.0584785
18.8337	∆liaS	0.5µg/ml CIP	0.13215	0.0580212
19.0004	∆liaS	0.5µg/ml CIP	0.1312	0.0575783
19.1671	∆liaS	0.5µg/ml CIP	0.130217	0.0571387
19.3337	∆liaS	0.5µg/ml CIP	0.129017	0.0565874
19.5001	∆liaS	0.5µg/ml CIP	0.12805	0.0561702
19.6668	∆liaS	0.5µg/ml CIP	0.126933	0.0557174
19.8334	∆liaS	0.5µg/ml CIP	0.126033	0.0552821
20.0001	∆liaS	0.5µg/ml CIP	0.125	0.0548481
0	WT	0.5µg/ml CIP	0.00393333	0.0002848
0.166667	WT	0.5µg/ml CIP	0.0029	0.000173206
0.333333	WT	0.5µg/ml CIP	0.00183333	0.000290594
0.500028	WT	0.5µg/ml CIP	0.00136667	0.00021858
0.666694	WT	0.5µg/ml CIP	0.0013	0.00025166
0.833361	WT	0.5µg/ml CIP	0.00113334	6.66678e-05
1.00003	WT	0.5µg/ml CIP	0.0015	0.000251661
1.16669	WT	0.5µg/ml CIP	0.0016	0.00011547
1.33336	WT	0.5µg/ml CIP	0.00243333	0.000120185
1.50003	WT	0.5µg/ml CIP	0.00256667	8.81913e-05
1.66669	WT	0.5µg/ml CIP	0.0037	0.0003
1.83339	WT	0.5µg/ml CIP	0.0043	0.00011547
2.00006	WT	0.5µg/ml CIP	0.00496667	0.000333332
2.16672	WT	0.5µg/ml CIP	0.0063	0.0003
2.33339	WT	0.5µg/ml CIP	0.0075	0.000416334
2.50006	WT	0.5µg/ml CIP	0.00936667	0.000260342
2.66672	WT	0.5µg/ml CIP	0.0106	0.000458259
2.83339	WT	0.5µg/ml CIP	0.0124	0.000404146
3.00008	WT	0.5µg/ml CIP	0.0139667	0.000497775
3.16675	WT	0.5µg/ml CIP	0.0160667	0.000392994
3.33342	WT	0.5µg/ml CIP	0.0196	0.000346412
3.50008	WT	0.5µg/ml CIP	0.0225667	0.000592547
3.66675	WT	0.5µg/ml CIP	0.0260667	0.000566668
3.83342	WT	0.5µg/ml CIP	0.0298667	0.000554776
4.00008	WT	0.5µg/ml CIP	0.0339667	0.0006888
4.16675	WT	0.5µg/ml CIP	0.0387333	0.000845247
4.33342	WT	0.5µg/ml CIP	0.0436333	0.00103333
4.50011	WT	0.5µg/ml CIP	0.0496	0.00112694
4.66678	WT	0.5µg/ml CIP	0.0555333	0.00133832
4.83344	WT	0.5µg/ml CIP	0.0629333	0.00147686
5.00011	WT	0.5µg/ml CIP	0.0704667	0.00181873
5.16678	WT	0.5µg/ml CIP	0.0789667	0.0021881
5.33344	WT	0.5µg/ml CIP	0.0879	0.00233024
5.50011	WT	0.5µg/ml CIP	0.0984	0.00245832
5.66678	WT	0.5µg/ml CIP	0.110167	0.0029065
5.83347	WT	0.5µg/ml CIP	0.122167	0.00356947
6.00014	WT	0.5µg/ml CIP	0.135267	0.00392187
6.16681	WT	0.5µg/ml CIP	0.149433	0.00463693
6.33347	WT	0.5µg/ml CIP	0.162	0.00571664
6.50014	WT	0.5µg/ml CIP	0.1756	0.00621316
6.66681	WT	0.5µg/ml CIP	0.188733	0.00702883
6.83347	WT	0.5µg/ml CIP	0.2023	0.00796576
7.00014	WT	0.5µg/ml CIP	0.217467	0.00873104
7.16681	WT	0.5µg/ml CIP	0.233433	0.00957868
7.3335	WT	0.5µg/ml CIP	0.250367	0.0103509
7.50017	WT	0.5µg/ml CIP	0.270433	0.011367
7.66683	WT	0.5µg/ml CIP	0.291933	0.0124629
7.8335	WT	0.5µg/ml CIP	0.318433	0.0136774
8.00017	WT	0.5µg/ml CIP	0.344967	0.0136277
8.16683	WT	0.5µg/ml CIP	0.359233	0.0123518
8.3335	WT	0.5µg/ml CIP	0.3682	0.0124279
8.50017	WT	0.5µg/ml CIP	0.3727	0.0125395
8.66686	WT	0.5µg/ml CIP	0.376367	0.0120701
8.83353	WT	0.5µg/ml CIP	0.379033	0.0116598
9.00019	WT	0.5µg/ml CIP	0.379767	0.0113772
9.16686	WT	0.5µg/ml CIP	0.3796	0.0110109
9.33353	WT	0.5µg/ml CIP	0.380033	0.0106046
9.50019	WT	0.5µg/ml CIP	0.378233	0.010618
9.66686	WT	0.5µg/ml CIP	0.378167	0.0104496
9.83353	WT	0.5µg/ml CIP	0.3767	0.0105765
10.0002	WT	0.5µg/ml CIP	0.374167	0.0104004
10.1669	WT	0.5µg/ml CIP	0.373033	0.00972048
10.3336	WT	0.5µg/ml CIP	0.372433	0.00921039
10.5002	WT	0.5µg/ml CIP	0.370467	0.008503
10.6669	WT	0.5µg/ml CIP	0.3687	0.0081664
10.8336	WT	0.5µg/ml CIP	0.3659	0.00815741
11.0002	WT	0.5µg/ml CIP	0.364967	0.00782397
11.1669	WT	0.5µg/ml CIP	0.365567	0.00749807
11.3336	WT	0.5µg/ml CIP	0.366133	0.00750607
11.5002	WT	0.5µg/ml CIP	0.366633	0.00757636
11.6669	WT	0.5µg/ml CIP	0.366433	0.00721211
11.8336	WT	0.5µg/ml CIP	0.3671	0.00715006
12.0002	WT	0.5µg/ml CIP	0.3668	0.00686076
12.1669	WT	0.5µg/ml CIP	0.367333	0.00665891
12.3336	WT	0.5µg/ml CIP	0.367567	0.00623173
12.5002	WT	0.5µg/ml CIP	0.3675	0.00593548
12.6669	WT	0.5µg/ml CIP	0.368167	0.00566873
12.8336	WT	0.5µg/ml CIP	0.367967	0.0052692
13.0003	WT	0.5µg/ml CIP	0.367633	0.00513236
13.1669	WT	0.5µg/ml CIP	0.367833	0.00472487
13.3336	WT	0.5µg/ml CIP	0.368167	0.00459577
13.5003	WT	0.5µg/ml CIP	0.3679	0.00427707
13.6669	WT	0.5µg/ml CIP	0.367633	0.00415786
13.8336	WT	0.5µg/ml CIP	0.367933	0.00413535
14.0003	WT	0.5µg/ml CIP	0.3683	0.00386824
14.1669	WT	0.5µg/ml CIP	0.367867	0.0036703
14.3336	WT	0.5µg/ml CIP	0.367567	0.00345704
14.5003	WT	0.5µg/ml CIP	0.367667	0.00340408
14.667	WT	0.5µg/ml CIP	0.368	0.00341223
14.8336	WT	0.5µg/ml CIP	0.3677	0.0030271
15.0003	WT	0.5µg/ml CIP	0.368267	0.00318974
15.167	WT	0.5µg/ml CIP	0.3678	0.00290516
15.3336	WT	0.5µg/ml CIP	0.368467	0.002848
15.5003	WT	0.5µg/ml CIP	0.3683	0.00250066
15.667	WT	0.5µg/ml CIP	0.367833	0.0024306
15.8337	WT	0.5µg/ml CIP	0.368067	0.00243402
16.0003	WT	0.5µg/ml CIP	0.367667	0.00233405
16.167	WT	0.5µg/ml CIP	0.367567	0.00213411
16.3337	WT	0.5µg/ml CIP	0.3674	0.002
16.5003	WT	0.5µg/ml CIP	0.366633	0.00206747
16.667	WT	0.5µg/ml CIP	0.366533	0.00222136
16.8337	WT	0.5µg/ml CIP	0.366667	0.00218505
17.0003	WT	0.5µg/ml CIP	0.3663	0.00205507
17.167	WT	0.5µg/ml CIP	0.366033	0.00206989
17.3337	WT	0.5µg/ml CIP	0.3657	0.0021
17.5004	WT	0.5µg/ml CIP	0.365967	0.0019342
17.667	WT	0.5µg/ml CIP	0.3648	0.00190788
17.8337	WT	0.5µg/ml CIP	0.364433	0.00202182
18.0004	WT	0.5µg/ml CIP	0.363867	0.00210739
18.167	WT	0.5µg/ml CIP	0.363367	0.00180216
18.3337	WT	0.5µg/ml CIP	0.3633	0.00197569
18.5004	WT	0.5µg/ml CIP	0.362267	0.00209312
18.6671	WT	0.5µg/ml CIP	0.3618	0.00206639
18.8337	WT	0.5µg/ml CIP	0.361133	0.00207391
19.0004	WT	0.5µg/ml CIP	0.36	0.00202978
19.1671	WT	0.5µg/ml CIP	0.359633	0.0022784
19.3337	WT	0.5µg/ml CIP	0.358967	0.00214036
19.5001	WT	0.5µg/ml CIP	0.357933	0.00217357
19.6668	WT	0.5µg/ml CIP	0.357033	0.00217357
19.8334	WT	0.5µg/ml CIP	0.3564	0.00245017
20.0001	WT	0.5µg/ml CIP	0.355367	0.00248485
0	∆liaF	0µg/ml CIP	0.00176666	0.000218581
0.166667	∆liaF	0µg/ml CIP	0.0012	5.77339e-05
0.333333	∆liaF	0µg/ml CIP	0.001	0
0.500028	∆liaF	0µg/ml CIP	0.0011	5.77339e-05
0.666694	∆liaF	0µg/ml CIP	0.00113333	6.66653e-05
0.833361	∆liaF	0µg/ml CIP	0.00133333	6.66678e-05
1.00003	∆liaF	0µg/ml CIP	0.00193333	3.33314e-05
1.16669	∆liaF	0µg/ml CIP	0.00283333	6.66666e-05
1.33336	∆liaF	0µg/ml CIP	0.0036	9.99992e-05
1.50003	∆liaF	0µg/ml CIP	0.0046	0.000152753
1.66669	∆liaF	0µg/ml CIP	0.00626667	0.000202758
1.83339	∆liaF	0µg/ml CIP	0.00856667	0.000338297
2.00006	∆liaF	0µg/ml CIP	0.0111333	0.000523874
2.16672	∆liaF	0µg/ml CIP	0.0147667	0.000833335
2.33339	∆liaF	0µg/ml CIP	0.0196667	0.00129915
2.50006	∆liaF	0µg/ml CIP	0.026	0.00181475
2.66672	∆liaF	0µg/ml CIP	0.0337	0.00253246
2.83339	∆liaF	0µg/ml CIP	0.0435667	0.00326667
3.00008	∆liaF	0µg/ml CIP	0.0563	0.00440492
3.16675	∆liaF	0µg/ml CIP	0.0737667	0.00580469
3.33342	∆liaF	0µg/ml CIP	0.0952333	0.00734764
3.50008	∆liaF	0µg/ml CIP	0.120167	0.0084361
3.66675	∆liaF	0µg/ml CIP	0.149433	0.0099807
3.83342	∆liaF	0µg/ml CIP	0.1868	0.0119776
4.00008	∆liaF	0µg/ml CIP	0.225967	0.0139035
4.16675	∆liaF	0µg/ml CIP	0.270033	0.016441
4.33342	∆liaF	0µg/ml CIP	0.320367	0.0191256
4.50011	∆liaF	0µg/ml CIP	0.3735	0.0219643
4.66678	∆liaF	0µg/ml CIP	0.4247	0.0200001
4.83344	∆liaF	0µg/ml CIP	0.4738	0.0122111
5.00011	∆liaF	0µg/ml CIP	0.484533	0.00637635
5.16678	∆liaF	0µg/ml CIP	0.489133	0.00674348
5.33344	∆liaF	0µg/ml CIP	0.490767	0.00475021
5.50011	∆liaF	0µg/ml CIP	0.493167	0.00364982
5.66678	∆liaF	0µg/ml CIP	0.494633	0.00389716
5.83347	∆liaF	0µg/ml CIP	0.4949	0.00399625
6.00014	∆liaF	0µg/ml CIP	0.4945	0.0045501
6.16681	∆liaF	0µg/ml CIP	0.493367	0.00455132
6.33347	∆liaF	0µg/ml CIP	0.491433	0.00472663
6.50014	∆liaF	0µg/ml CIP	0.4915	0.00468721
6.66681	∆liaF	0µg/ml CIP	0.490633	0.00478097
6.83347	∆liaF	0µg/ml CIP	0.489067	0.00457177
7.00014	∆liaF	0µg/ml CIP	0.487633	0.00449529
7.16681	∆liaF	0µg/ml CIP	0.488333	0.0045579
7.3335	∆liaF	0µg/ml CIP	0.4868	0.00443057
7.50017	∆liaF	0µg/ml CIP	0.4861	0.00433859
7.66683	∆liaF	0µg/ml CIP	0.485933	0.00405395
7.8335	∆liaF	0µg/ml CIP	0.4857	0.00402658
8.00017	∆liaF	0µg/ml CIP	0.484933	0.00388216
8.16683	∆liaF	0µg/ml CIP	0.483867	0.00393375
8.3335	∆liaF	0µg/ml CIP	0.484267	0.00369249
8.50017	∆liaF	0µg/ml CIP	0.4834	0.00366925
8.66686	∆liaF	0µg/ml CIP	0.483233	0.00347434
8.83353	∆liaF	0µg/ml CIP	0.483333	0.003471
9.00019	∆liaF	0µg/ml CIP	0.483	0.00315647
9.16686	∆liaF	0µg/ml CIP	0.482233	0.00337901
9.33353	∆liaF	0µg/ml CIP	0.481967	0.0033458
9.50019	∆liaF	0µg/ml CIP	0.481633	0.00326666
9.66686	∆liaF	0µg/ml CIP	0.481133	0.00331679
9.83353	∆liaF	0µg/ml CIP	0.480633	0.0031714
10.0002	∆liaF	0µg/ml CIP	0.4802	0.00343122
10.1669	∆liaF	0µg/ml CIP	0.480433	0.00317508
10.3336	∆liaF	0µg/ml CIP	0.479833	0.00301183
10.5002	∆liaF	0µg/ml CIP	0.479467	0.0030013
10.6669	∆liaF	0µg/ml CIP	0.4789	0.0029872
10.8336	∆liaF	0µg/ml CIP	0.4785	0.00304356
11.0002	∆liaF	0µg/ml CIP	0.477433	0.00307806
11.1669	∆liaF	0µg/ml CIP	0.477267	0.00282921
11.3336	∆liaF	0µg/ml CIP	0.477733	0.00297563
11.5002	∆liaF	0µg/ml CIP	0.477033	0.0028014
11.6669	∆liaF	0µg/ml CIP	0.476867	0.00294523
11.8336	∆liaF	0µg/ml CIP	0.4759	0.00271539
12.0002	∆liaF	0µg/ml CIP	0.475367	0.00274368
12.1669	∆liaF	0µg/ml CIP	0.474633	0.00280257
12.3336	∆liaF	0µg/ml CIP	0.474833	0.00281801
12.5002	∆liaF	0µg/ml CIP	0.474133	0.00254579
12.6669	∆liaF	0µg/ml CIP	0.4731	0.00245764
12.8336	∆liaF	0µg/ml CIP	0.474067	0.00275701
13.0003	∆liaF	0µg/ml CIP	0.473533	0.00271683
13.1669	∆liaF	0µg/ml CIP	0.472167	0.00257704
13.3336	∆liaF	0µg/ml CIP	0.472567	0.00278649
13.5003	∆liaF	0µg/ml CIP	0.471233	0.00247408
13.6669	∆liaF	0µg/ml CIP	0.471533	0.00256667
13.8336	∆liaF	0µg/ml CIP	0.470867	0.00275701
14.0003	∆liaF	0µg/ml CIP	0.470767	0.00246327
14.1669	∆liaF	0µg/ml CIP	0.471133	0.00234118
14.3336	∆liaF	0µg/ml CIP	0.470033	0.00226152
14.5003	∆liaF	0µg/ml CIP	0.4694	0.00251463
14.667	∆liaF	0µg/ml CIP	0.469367	0.0023786
14.8336	∆liaF	0µg/ml CIP	0.468733	0.00231036
15.0003	∆liaF	0µg/ml CIP	0.4691	0.00231157
15.167	∆liaF	0µg/ml CIP	0.468833	0.00236736
15.3336	∆liaF	0µg/ml CIP	0.468567	0.00217589
15.5003	∆liaF	0µg/ml CIP	0.4681	0.0023245
15.667	∆liaF	0µg/ml CIP	0.467333	0.00231252
15.8337	∆liaF	0µg/ml CIP	0.4667	0.00246645
16.0003	∆liaF	0µg/ml CIP	0.467533	0.0022762
16.167	∆liaF	0µg/ml CIP	0.466067	0.00213099
16.3337	∆liaF	0µg/ml CIP	0.465833	0.00233903
16.5003	∆liaF	0µg/ml CIP	0.466533	0.00254448
16.667	∆liaF	0µg/ml CIP	0.4652	0.00215483
16.8337	∆liaF	0µg/ml CIP	0.464233	0.0023312
17.0003	∆liaF	0µg/ml CIP	0.464767	0.00238491
17.167	∆liaF	0µg/ml CIP	0.463667	0.00249688
17.3337	∆liaF	0µg/ml CIP	0.4634	0.00230001
17.5004	∆liaF	0µg/ml CIP	0.462767	0.00244427
17.667	∆liaF	0µg/ml CIP	0.462333	0.00276063
17.8337	∆liaF	0µg/ml CIP	0.4619	0.00256969
18.0004	∆liaF	0µg/ml CIP	0.4615	0.00242693
18.167	∆liaF	0µg/ml CIP	0.460533	0.00272784
18.3337	∆liaF	0µg/ml CIP	0.459633	0.00293559
18.5004	∆liaF	0µg/ml CIP	0.459033	0.0031264
18.6671	∆liaF	0µg/ml CIP	0.458167	0.00291794
18.8337	∆liaF	0µg/ml CIP	0.4566	0.0031193
19.0004	∆liaF	0µg/ml CIP	0.456267	0.00376754
19.1671	∆liaF	0µg/ml CIP	0.455533	0.00401097
19.3337	∆liaF	0µg/ml CIP	0.454333	0.00388858
19.5001	∆liaF	0µg/ml CIP	0.453333	0.00462252
19.6668	∆liaF	0µg/ml CIP	0.4513	0.0046737
19.8334	∆liaF	0µg/ml CIP	0.4497	0.00507445
20.0001	∆liaF	0µg/ml CIP	0.447967	0.00524541
0	∆liaFSR	0µg/ml CIP	0.00106667	6.66678e-05
0.166667	∆liaFSR	0µg/ml CIP	0.00113333	8.81909e-05
0.333333	∆liaFSR	0µg/ml CIP	0.00113333	6.66653e-05
0.500028	∆liaFSR	0µg/ml CIP	0.00136667	0.000145295
0.666694	∆liaFSR	0µg/ml CIP	0.00146666	0.00018559
0.833361	∆liaFSR	0µg/ml CIP	0.00193333	0.00021858
1.00003	∆liaFSR	0µg/ml CIP	0.0027	0.000251658
1.16669	∆liaFSR	0µg/ml CIP	0.004	0.000404143
1.33336	∆liaFSR	0µg/ml CIP	0.00513333	0.000466664
1.50003	∆liaFSR	0µg/ml CIP	0.00663333	0.00075351
1.66669	∆liaFSR	0µg/ml CIP	0.0087	0.000929156
1.83339	∆liaFSR	0µg/ml CIP	0.0116333	0.00133832
2.00006	∆liaFSR	0µg/ml CIP	0.0152	0.00175594
2.16672	∆liaFSR	0µg/ml CIP	0.0199667	0.00231684
2.33339	∆liaFSR	0µg/ml CIP	0.0264333	0.00303827
2.50006	∆liaFSR	0µg/ml CIP	0.0350667	0.00383507
2.66672	∆liaFSR	0µg/ml CIP	0.0458333	0.00498174
2.83339	∆liaFSR	0µg/ml CIP	0.0592	0.00616469
3.00008	∆liaFSR	0µg/ml CIP	0.0765	0.00724592
3.16675	∆liaFSR	0µg/ml CIP	0.0989333	0.00848849
3.33342	∆liaFSR	0µg/ml CIP	0.127067	0.0107338
3.50008	∆liaFSR	0µg/ml CIP	0.160033	0.0138709
3.66675	∆liaFSR	0µg/ml CIP	0.194567	0.0127567
3.83342	∆liaFSR	0µg/ml CIP	0.233267	0.0138142
4.00008	∆liaFSR	0µg/ml CIP	0.275767	0.0148446
4.16675	∆liaFSR	0µg/ml CIP	0.324367	0.017798
4.33342	∆liaFSR	0µg/ml CIP	0.379767	0.0194937
4.50011	∆liaFSR	0µg/ml CIP	0.4384	0.0244778
4.66678	∆liaFSR	0µg/ml CIP	0.473833	0.0218035
4.83344	∆liaFSR	0µg/ml CIP	0.4925	0.0201799
5.00011	∆liaFSR	0µg/ml CIP	0.502967	0.0202028
5.16678	∆liaFSR	0µg/ml CIP	0.509667	0.0200611
5.33344	∆liaFSR	0µg/ml CIP	0.5117	0.0194301
5.50011	∆liaFSR	0µg/ml CIP	0.513433	0.0188667
5.66678	∆liaFSR	0µg/ml CIP	0.5142	0.0181632
5.83347	∆liaFSR	0µg/ml CIP	0.513267	0.0180254
6.00014	∆liaFSR	0µg/ml CIP	0.512667	0.0171753
6.16681	∆liaFSR	0µg/ml CIP	0.5125	0.0161581
6.33347	∆liaFSR	0µg/ml CIP	0.512	0.0154588
6.50014	∆liaFSR	0µg/ml CIP	0.5111	0.0151757
6.66681	∆liaFSR	0µg/ml CIP	0.5104	0.0143272
6.83347	∆liaFSR	0µg/ml CIP	0.5085	0.0140146
7.00014	∆liaFSR	0µg/ml CIP	0.5083	0.0134143
7.16681	∆liaFSR	0µg/ml CIP	0.5075	0.0130767
7.3335	∆liaFSR	0µg/ml CIP	0.5065	0.0124917
7.50017	∆liaFSR	0µg/ml CIP	0.506267	0.0120894
7.66683	∆liaFSR	0µg/ml CIP	0.5054	0.0120592
7.8335	∆liaFSR	0µg/ml CIP	0.5051	0.0115747
8.00017	∆liaFSR	0µg/ml CIP	0.5044	0.0116328
8.16683	∆liaFSR	0µg/ml CIP	0.503567	0.0116121
8.3335	∆liaFSR	0µg/ml CIP	0.503633	0.0117657
8.50017	∆liaFSR	0µg/ml CIP	0.503467	0.0115874
8.66686	∆liaFSR	0µg/ml CIP	0.502933	0.0114619
8.83353	∆liaFSR	0µg/ml CIP	0.5038	0.0115106
9.00019	∆liaFSR	0µg/ml CIP	0.5029	0.0114212
9.16686	∆liaFSR	0µg/ml CIP	0.502633	0.0112315
9.33353	∆liaFSR	0µg/ml CIP	0.502067	0.0114319
9.50019	∆liaFSR	0µg/ml CIP	0.501733	0.0114808
9.66686	∆liaFSR	0µg/ml CIP	0.5016	0.0115682
9.83353	∆liaFSR	0µg/ml CIP	0.501433	0.0114043
10.0002	∆liaFSR	0µg/ml CIP	0.5011	0.0112291
10.1669	∆liaFSR	0µg/ml CIP	0.5016	0.0110241
10.3336	∆liaFSR	0µg/ml CIP	0.501667	0.0113303
10.5002	∆liaFSR	0µg/ml CIP	0.501533	0.011455
10.6669	∆liaFSR	0µg/ml CIP	0.501733	0.0113143
10.8336	∆liaFSR	0µg/ml CIP	0.501533	0.0110517
11.0002	∆liaFSR	0µg/ml CIP	0.5008	0.0114019
11.1669	∆liaFSR	0µg/ml CIP	0.500367	0.0114319
11.3336	∆liaFSR	0µg/ml CIP	0.500567	0.0110864
11.5002	∆liaFSR	0µg/ml CIP	0.5002	0.0110964
11.6669	∆liaFSR	0µg/ml CIP	0.500733	0.011187
11.8336	∆liaFSR	0µg/ml CIP	0.5004	0.0109811
12.0002	∆liaFSR	0µg/ml CIP	0.499233	0.0113655
12.1669	∆liaFSR	0µg/ml CIP	0.499267	0.0109843
12.3336	∆liaFSR	0µg/ml CIP	0.4993	0.0108887
12.5002	∆liaFSR	0µg/ml CIP	0.4989	0.0111231
12.6669	∆liaFSR	0µg/ml CIP	0.498233	0.0111032
12.8336	∆liaFSR	0µg/ml CIP	0.498833	0.0109249
13.0003	∆liaFSR	0µg/ml CIP	0.498767	0.0107756
13.1669	∆liaFSR	0µg/ml CIP	0.498233	0.0108846
13.3336	∆liaFSR	0µg/ml CIP	0.4983	0.0109234
13.5003	∆liaFSR	0µg/ml CIP	0.497733	0.0109563
13.6669	∆liaFSR	0µg/ml CIP	0.4979	0.0108347
13.8336	∆liaFSR	0µg/ml CIP	0.497333	0.0109205
14.0003	∆liaFSR	0µg/ml CIP	0.497633	0.0109747
14.1669	∆liaFSR	0µg/ml CIP	0.497533	0.0109475
14.3336	∆liaFSR	0µg/ml CIP	0.496967	0.0108299
14.5003	∆liaFSR	0µg/ml CIP	0.496667	0.0109709
14.667	∆liaFSR	0µg/ml CIP	0.496567	0.0111461
14.8336	∆liaFSR	0µg/ml CIP	0.4963	0.0108264
15.0003	∆liaFSR	0µg/ml CIP	0.4961	0.0109124
15.167	∆liaFSR	0µg/ml CIP	0.496167	0.0110274
15.3336	∆liaFSR	0µg/ml CIP	0.4961	0.0110856
15.5003	∆liaFSR	0µg/ml CIP	0.495733	0.010912
15.667	∆liaFSR	0µg/ml CIP	0.4952	0.0109697
15.8337	∆liaFSR	0µg/ml CIP	0.494933	0.011114
16.0003	∆liaFSR	0µg/ml CIP	0.4954	0.0111168
16.167	∆liaFSR	0µg/ml CIP	0.494833	0.0112584
16.3337	∆liaFSR	0µg/ml CIP	0.4946	0.0110573
16.5003	∆liaFSR	0µg/ml CIP	0.4939	0.0112601
16.667	∆liaFSR	0µg/ml CIP	0.4936	0.0114037
16.8337	∆liaFSR	0µg/ml CIP	0.4925	0.0112873
17.0003	∆liaFSR	0µg/ml CIP	0.492767	0.0111206
17.167	∆liaFSR	0µg/ml CIP	0.492	0.0113808
17.3337	∆liaFSR	0µg/ml CIP	0.4917	0.0115889
17.5004	∆liaFSR	0µg/ml CIP	0.4911	0.0114385
17.667	∆liaFSR	0µg/ml CIP	0.490733	0.0116499
17.8337	∆liaFSR	0µg/ml CIP	0.490367	0.0119419
18.0004	∆liaFSR	0µg/ml CIP	0.489367	0.0121051
18.167	∆liaFSR	0µg/ml CIP	0.4884	0.0119885
18.3337	∆liaFSR	0µg/ml CIP	0.487733	0.0119959
18.5004	∆liaFSR	0µg/ml CIP	0.4865	0.0121129
18.6671	∆liaFSR	0µg/ml CIP	0.485867	0.0123629
18.8337	∆liaFSR	0µg/ml CIP	0.4842	0.0121887
19.0004	∆liaFSR	0µg/ml CIP	0.483133	0.0123418
19.1671	∆liaFSR	0µg/ml CIP	0.482533	0.0125202
19.3337	∆liaFSR	0µg/ml CIP	0.481233	0.0127103
19.5001	∆liaFSR	0µg/ml CIP	0.480533	0.0127951
19.6668	∆liaFSR	0µg/ml CIP	0.4786	0.0127962
19.8334	∆liaFSR	0µg/ml CIP	0.4773	0.0130619
20.0001	∆liaFSR	0µg/ml CIP	0.476033	0.0132841
0	∆liaR	0µg/ml CIP	0.00146667	8.81932e-05
0.166667	∆liaR	0µg/ml CIP	0.00103333	3.33339e-05
0.333333	∆liaR	0µg/ml CIP	0.00106667	3.33339e-05
0.500028	∆liaR	0µg/ml CIP	0.00116667	8.81927e-05
0.666694	∆liaR	0µg/ml CIP	0.0012	9.99992e-05
0.833361	∆liaR	0µg/ml CIP	0.00163333	0.000176385
1.00003	∆liaR	0µg/ml CIP	0.0023	0.000173208
1.16669	∆liaR	0µg/ml CIP	0.0035	0.000230942
1.33336	∆liaR	0µg/ml CIP	0.0047	0.000288678
1.50003	∆liaR	0µg/ml CIP	0.00636667	0.000338297
1.66669	∆liaR	0µg/ml CIP	0.0088	0.000360555
1.83339	∆liaR	0µg/ml CIP	0.0124	0.000416333
2.00006	∆liaR	0µg/ml CIP	0.0168667	0.000817176
2.16672	∆liaR	0µg/ml CIP	0.0231667	0.00128755
2.33339	∆liaR	0µg/ml CIP	0.0315333	0.0019785
2.50006	∆liaR	0µg/ml CIP	0.0434333	0.00272662
2.66672	∆liaR	0µg/ml CIP	0.0593667	0.00363746
2.83339	∆liaR	0µg/ml CIP	0.0790333	0.00467666
3.00008	∆liaR	0µg/ml CIP	0.1034	0.00526909
3.16675	∆liaR	0µg/ml CIP	0.1335	0.00594671
3.33342	∆liaR	0µg/ml CIP	0.1681	0.00731186
3.50008	∆liaR	0µg/ml CIP	0.2097	0.00841982
3.66675	∆liaR	0µg/ml CIP	0.258967	0.0103602
3.83342	∆liaR	0µg/ml CIP	0.3057	0.0143513
4.00008	∆liaR	0µg/ml CIP	0.355533	0.0166923
4.16675	∆liaR	0µg/ml CIP	0.397133	0.0167223
4.33342	∆liaR	0µg/ml CIP	0.432767	0.0129752
4.50011	∆liaR	0µg/ml CIP	0.4613	0.0148446
4.66678	∆liaR	0µg/ml CIP	0.4893	0.0157805
4.83344	∆liaR	0µg/ml CIP	0.506533	0.00588368
5.00011	∆liaR	0µg/ml CIP	0.515167	0.00663433
5.16678	∆liaR	0µg/ml CIP	0.520133	0.00715922
5.33344	∆liaR	0µg/ml CIP	0.520833	0.00699389
5.50011	∆liaR	0µg/ml CIP	0.521167	0.00685622
5.66678	∆liaR	0µg/ml CIP	0.520633	0.00676273
5.83347	∆liaR	0µg/ml CIP	0.5191	0.00673225
6.00014	∆liaR	0µg/ml CIP	0.517633	0.00675433
6.16681	∆liaR	0µg/ml CIP	0.516567	0.00681966
6.33347	∆liaR	0µg/ml CIP	0.514967	0.00676495
6.50014	∆liaR	0µg/ml CIP	0.513567	0.00652618
6.66681	∆liaR	0µg/ml CIP	0.512567	0.00652618
6.83347	∆liaR	0µg/ml CIP	0.5105	0.0064392
7.00014	∆liaR	0µg/ml CIP	0.509233	0.00619041
7.16681	∆liaR	0µg/ml CIP	0.508433	0.00623547
7.3335	∆liaR	0µg/ml CIP	0.507233	0.00623548
7.50017	∆liaR	0µg/ml CIP	0.506233	0.00606666
7.66683	∆liaR	0µg/ml CIP	0.505567	0.00605869
7.8335	∆liaR	0µg/ml CIP	0.505133	0.00594821
8.00017	∆liaR	0µg/ml CIP	0.5048	0.00579397
8.16683	∆liaR	0µg/ml CIP	0.503667	0.00578283
8.3335	∆liaR	0µg/ml CIP	0.503433	0.0058379
8.50017	∆liaR	0µg/ml CIP	0.503167	0.00594651
8.66686	∆liaR	0µg/ml CIP	0.502967	0.0057074
8.83353	∆liaR	0µg/ml CIP	0.502967	0.00570857
9.00019	∆liaR	0µg/ml CIP	0.502467	0.00567724
9.16686	∆liaR	0µg/ml CIP	0.501667	0.00589191
9.33353	∆liaR	0µg/ml CIP	0.501333	0.00593586
9.50019	∆liaR	0µg/ml CIP	0.500833	0.00599065
9.66686	∆liaR	0µg/ml CIP	0.500433	0.00591758
9.83353	∆liaR	0µg/ml CIP	0.500333	0.00597282
10.0002	∆liaR	0µg/ml CIP	0.499867	0.00600121
10.1669	∆liaR	0µg/ml CIP	0.500333	0.00578311
10.3336	∆liaR	0µg/ml CIP	0.499867	0.00575044
10.5002	∆liaR	0µg/ml CIP	0.4995	0.00572973
10.6669	∆liaR	0µg/ml CIP	0.499633	0.00566755
10.8336	∆liaR	0µg/ml CIP	0.499167	0.00560962
11.0002	∆liaR	0µg/ml CIP	0.498433	0.00561228
11.1669	∆liaR	0µg/ml CIP	0.498367	0.00556696
11.3336	∆liaR	0µg/ml CIP	0.498467	0.00556698
11.5002	∆liaR	0µg/ml CIP	0.498033	0.00543457
11.6669	∆liaR	0µg/ml CIP	0.498067	0.00521578
11.8336	∆liaR	0µg/ml CIP	0.497367	0.00523269
12.0002	∆liaR	0µg/ml CIP	0.496867	0.00542873
12.1669	∆liaR	0µg/ml CIP	0.4965	0.00529181
12.3336	∆liaR	0µg/ml CIP	0.496567	0.00519433
12.5002	∆liaR	0µg/ml CIP	0.4957	0.0051588
12.6669	∆liaR	0µg/ml CIP	0.495033	0.00536232
12.8336	∆liaR	0µg/ml CIP	0.4954	0.00510685
13.0003	∆liaR	0µg/ml CIP	0.4953	0.00505206
13.1669	∆liaR	0µg/ml CIP	0.494533	0.0051291
13.3336	∆liaR	0µg/ml CIP	0.4944	0.0051316
13.5003	∆liaR	0µg/ml CIP	0.494033	0.00519433
13.6669	∆liaR	0µg/ml CIP	0.4941	0.00507446
13.8336	∆liaR	0µg/ml CIP	0.493333	0.00493332
14.0003	∆liaR	0µg/ml CIP	0.493333	0.00499744
14.1669	∆liaR	0µg/ml CIP	0.493567	0.00497538
14.3336	∆liaR	0µg/ml CIP	0.492767	0.00502736
14.5003	∆liaR	0µg/ml CIP	0.4925	0.00488091
14.667	∆liaR	0µg/ml CIP	0.492067	0.00506634
14.8336	∆liaR	0µg/ml CIP	0.491767	0.00521226
15.0003	∆liaR	0µg/ml CIP	0.4917	0.00498029
15.167	∆liaR	0µg/ml CIP	0.491533	0.0049411
15.3336	∆liaR	0µg/ml CIP	0.490933	0.00508277
15.5003	∆liaR	0µg/ml CIP	0.491	0.00506853
15.667	∆liaR	0µg/ml CIP	0.490633	0.00477539
15.8337	∆liaR	0µg/ml CIP	0.489733	0.00481884
16.0003	∆liaR	0µg/ml CIP	0.490167	0.00489364
16.167	∆liaR	0µg/ml CIP	0.489867	0.00504525
16.3337	∆liaR	0µg/ml CIP	0.489733	0.00501675
16.5003	∆liaR	0µg/ml CIP	0.489733	0.004867
16.667	∆liaR	0µg/ml CIP	0.4889	0.00480035
16.8337	∆liaR	0µg/ml CIP	0.4882	0.00505206
17.0003	∆liaR	0µg/ml CIP	0.488633	0.00497874
17.167	∆liaR	0µg/ml CIP	0.487933	0.00479491
17.3337	∆liaR	0µg/ml CIP	0.488067	0.00484195
17.5004	∆liaR	0µg/ml CIP	0.4874	0.00496419
17.667	∆liaR	0µg/ml CIP	0.487433	0.00488853
17.8337	∆liaR	0µg/ml CIP	0.487133	0.00476983
18.0004	∆liaR	0µg/ml CIP	0.4871	0.00485695
18.167	∆liaR	0µg/ml CIP	0.486333	0.00478376
18.3337	∆liaR	0µg/ml CIP	0.486433	0.00465631
18.5004	∆liaR	0µg/ml CIP	0.485767	0.00466239
18.6671	∆liaR	0µg/ml CIP	0.4852	0.00471275
18.8337	∆liaR	0µg/ml CIP	0.484267	0.00486769
19.0004	∆liaR	0µg/ml CIP	0.484	0.00476899
19.1671	∆liaR	0µg/ml CIP	0.483633	0.00445808
19.3337	∆liaR	0µg/ml CIP	0.483	0.00464363
19.5001	∆liaR	0µg/ml CIP	0.482667	0.00456083
19.6668	∆liaR	0µg/ml CIP	0.481567	0.00451159
19.8334	∆liaR	0µg/ml CIP	0.480533	0.00430865
20.0001	∆liaR	0µg/ml CIP	0.479833	0.00454984
0	∆liaS	0µg/ml CIP	0.00163333	0.000266669
0.166667	∆liaS	0µg/ml CIP	0.0013	0.000152753
0.333333	∆liaS	0µg/ml CIP	0.0011	9.99992e-05
0.500028	∆liaS	0µg/ml CIP	0.00106667	6.66678e-05
0.666694	∆liaS	0µg/ml CIP	0.00103333	3.33314e-05
0.833361	∆liaS	0µg/ml CIP	0.00116667	6.66653e-05
1.00003	∆liaS	0µg/ml CIP	0.00153333	8.81909e-05
1.16669	∆liaS	0µg/ml CIP	0.0021	0.00011547
1.33336	∆liaS	0µg/ml CIP	0.00266667	0.00024037
1.50003	∆liaS	0µg/ml CIP	0.00316666	0.000240369
1.66669	∆liaS	0µg/ml CIP	0.00423333	0.00021858
1.83339	∆liaS	0µg/ml CIP	0.00563333	0.00034801
2.00006	∆liaS	0µg/ml CIP	0.007	0.000435889
2.16672	∆liaS	0µg/ml CIP	0.00903333	0.000536449
2.33339	∆liaS	0µg/ml CIP	0.0118333	0.000633332
2.50006	∆liaS	0µg/ml CIP	0.0154667	0.000762308
2.66672	∆liaS	0µg/ml CIP	0.0200333	0.00102686
2.83339	∆liaS	0µg/ml CIP	0.0252667	0.00133458
3.00008	∆liaS	0µg/ml CIP	0.0317667	0.00187735
3.16675	∆liaS	0µg/ml CIP	0.0404333	0.00272356
3.33342	∆liaS	0µg/ml CIP	0.0514667	0.00360848
3.50008	∆liaS	0µg/ml CIP	0.0640667	0.0048292
3.66675	∆liaS	0µg/ml CIP	0.0802	0.00611991
3.83342	∆liaS	0µg/ml CIP	0.101333	0.00749941
4.00008	∆liaS	0µg/ml CIP	0.125933	0.00970521
4.16675	∆liaS	0µg/ml CIP	0.153767	0.012441
4.33342	∆liaS	0µg/ml CIP	0.180533	0.0165088
4.50011	∆liaS	0µg/ml CIP	0.209233	0.0219041
4.66678	∆liaS	0µg/ml CIP	0.241967	0.0263266
4.83344	∆liaS	0µg/ml CIP	0.280233	0.0289999
5.00011	∆liaS	0µg/ml CIP	0.324467	0.0301161
5.16678	∆liaS	0µg/ml CIP	0.3739	0.0298089
5.33344	∆liaS	0µg/ml CIP	0.431567	0.0258344
5.50011	∆liaS	0µg/ml CIP	0.496133	0.0185878
5.66678	∆liaS	0µg/ml CIP	0.542467	0.0168337
5.83347	∆liaS	0µg/ml CIP	0.558567	0.0143202
6.00014	∆liaS	0µg/ml CIP	0.554867	0.00898523
6.16681	∆liaS	0µg/ml CIP	0.553467	0.00477156
6.33347	∆liaS	0µg/ml CIP	0.550733	0.00174005
6.50014	∆liaS	0µg/ml CIP	0.547433	0.00107134
6.66681	∆liaS	0µg/ml CIP	0.544	0.00155027
6.83347	∆liaS	0µg/ml CIP	0.539833	0.00186576
7.00014	∆liaS	0µg/ml CIP	0.534733	0.00195477
7.16681	∆liaS	0µg/ml CIP	0.530433	0.00242235
7.3335	∆liaS	0µg/ml CIP	0.524667	0.00286898
7.50017	∆liaS	0µg/ml CIP	0.519333	0.00288347
7.66683	∆liaS	0µg/ml CIP	0.5143	0.00285014
7.8335	∆liaS	0µg/ml CIP	0.5089	0.003005
8.00017	∆liaS	0µg/ml CIP	0.5032	0.00325628
8.16683	∆liaS	0µg/ml CIP	0.497767	0.00298069
8.3335	∆liaS	0µg/ml CIP	0.492733	0.00306013
8.50017	∆liaS	0µg/ml CIP	0.488033	0.00318609
8.66686	∆liaS	0µg/ml CIP	0.4832	0.00294619
8.83353	∆liaS	0µg/ml CIP	0.478467	0.00308886
9.00019	∆liaS	0µg/ml CIP	0.473133	0.00283452
9.16686	∆liaS	0µg/ml CIP	0.467933	0.00286725
9.33353	∆liaS	0µg/ml CIP	0.462467	0.00267415
9.50019	∆liaS	0µg/ml CIP	0.457233	0.0024127
9.66686	∆liaS	0µg/ml CIP	0.451133	0.0021881
9.83353	∆liaS	0µg/ml CIP	0.445633	0.00228132
10.0002	∆liaS	0µg/ml CIP	0.438933	0.00188356
10.1669	∆liaS	0µg/ml CIP	0.432967	0.00199109
10.3336	∆liaS	0µg/ml CIP	0.425633	0.00144492
10.5002	∆liaS	0µg/ml CIP	0.417567	0.00119768
10.6669	∆liaS	0µg/ml CIP	0.409333	0.000959735
10.8336	∆liaS	0µg/ml CIP	0.3994	0.000529155
11.0002	∆liaS	0µg/ml CIP	0.388267	0.000617344
11.1669	∆liaS	0µg/ml CIP	0.3761	0.00070946
11.3336	∆liaS	0µg/ml CIP	0.362067	0.00127323
11.5002	∆liaS	0µg/ml CIP	0.346933	0.00159199
11.6669	∆liaS	0µg/ml CIP	0.330933	0.0019342
11.8336	∆liaS	0µg/ml CIP	0.3145	0.00212211
12.0002	∆liaS	0µg/ml CIP	0.298567	0.00253925
12.1669	∆liaS	0µg/ml CIP	0.283867	0.00290765
12.3336	∆liaS	0µg/ml CIP	0.270633	0.00329915
12.5002	∆liaS	0µg/ml CIP	0.258467	0.00345704
12.6669	∆liaS	0µg/ml CIP	0.2473	0.00381576
12.8336	∆liaS	0µg/ml CIP	0.2376	0.0041
13.0003	∆liaS	0µg/ml CIP	0.2283	0.00411987
13.1669	∆liaS	0µg/ml CIP	0.219367	0.00418184
13.3336	∆liaS	0µg/ml CIP	0.2112	0.00435546
13.5003	∆liaS	0µg/ml CIP	0.2029	0.00440492
13.6669	∆liaS	0µg/ml CIP	0.195367	0.00449159
13.8336	∆liaS	0µg/ml CIP	0.1878	0.00439355
14.0003	∆liaS	0µg/ml CIP	0.180567	0.00439596
14.1669	∆liaS	0µg/ml CIP	0.173333	0.00433642
14.3336	∆liaS	0µg/ml CIP	0.1659	0.00409919
14.5003	∆liaS	0µg/ml CIP	0.1592	0.00410406
14.667	∆liaS	0µg/ml CIP	0.1528	0.00398037
14.8336	∆liaS	0µg/ml CIP	0.146367	0.00389244
15.0003	∆liaS	0µg/ml CIP	0.140433	0.0037024
15.167	∆liaS	0µg/ml CIP	0.1349	0.00365011
15.3336	∆liaS	0µg/ml CIP	0.1294	0.00343948
15.5003	∆liaS	0µg/ml CIP	0.124267	0.00338936
15.667	∆liaS	0µg/ml CIP	0.1194	0.0031
15.8337	∆liaS	0µg/ml CIP	0.115067	0.00295541
16.0003	∆liaS	0µg/ml CIP	0.110933	0.00282862
16.167	∆liaS	0µg/ml CIP	0.107133	0.00269835
16.3337	∆liaS	0µg/ml CIP	0.103633	0.00245108
16.5003	∆liaS	0µg/ml CIP	0.100267	0.00227474
16.667	∆liaS	0µg/ml CIP	0.0971667	0.0021458
16.8337	∆liaS	0µg/ml CIP	0.0944	0.00198579
17.0003	∆liaS	0µg/ml CIP	0.0919	0.0018735
17.167	∆liaS	0µg/ml CIP	0.0898	0.00181751
17.3337	∆liaS	0µg/ml CIP	0.0870333	0.00169739
17.5004	∆liaS	0µg/ml CIP	0.0853	0.00155349
17.667	∆liaS	0µg/ml CIP	0.0832667	0.00146553
17.8337	∆liaS	0µg/ml CIP	0.0815667	0.00131318
18.0004	∆liaS	0µg/ml CIP	0.0799	0.001249
18.167	∆liaS	0µg/ml CIP	0.0783667	0.00117804
18.3337	∆liaS	0µg/ml CIP	0.0768667	0.00110504
18.5004	∆liaS	0µg/ml CIP	0.0755333	0.00103333
18.6671	∆liaS	0µg/ml CIP	0.0743	0.000945166
18.8337	∆liaS	0µg/ml CIP	0.0732333	0.00097696
19.0004	∆liaS	0µg/ml CIP	0.0720667	0.000800695
19.1671	∆liaS	0µg/ml CIP	0.0709	0.000776745
19.3337	∆liaS	0µg/ml CIP	0.0699	0.000776745
19.5001	∆liaS	0µg/ml CIP	0.069	0.000737111
19.6668	∆liaS	0µg/ml CIP	0.0679333	0.000712584
19.8334	∆liaS	0µg/ml CIP	0.0672	0.000624497
20.0001	∆liaS	0µg/ml CIP	0.0663333	0.000545691
0	WT	0µg/ml CIP	0.00216667	0.000705535
0.166667	WT	0µg/ml CIP	0.00193333	0.000548737
0.333333	WT	0µg/ml CIP	0.0018	0.000416334
0.500028	WT	0µg/ml CIP	0.00106667	6.66678e-05
0.666694	WT	0µg/ml CIP	0.0014	0.00011547
0.833361	WT	0µg/ml CIP	0.00183334	0.000240369
1.00003	WT	0µg/ml CIP	0.0022	0.000321454
1.16669	WT	0µg/ml CIP	0.0033	0.000208166
1.33336	WT	0µg/ml CIP	0.00453334	0.000296273
1.50003	WT	0µg/ml CIP	0.00533333	0.00049103
1.66669	WT	0µg/ml CIP	0.0076	0.000472583
1.83339	WT	0µg/ml CIP	0.00983333	0.000433332
2.00006	WT	0µg/ml CIP	0.0129	0.000399999
2.16672	WT	0µg/ml CIP	0.0169	0.000399999
2.33339	WT	0µg/ml CIP	0.0221333	0.000606449
2.50006	WT	0µg/ml CIP	0.0295667	0.00072188
2.66672	WT	0µg/ml CIP	0.0387	0.000901852
2.83339	WT	0µg/ml CIP	0.0502	0.00100167
3.00008	WT	0µg/ml CIP	0.0645667	0.00138604
3.16675	WT	0µg/ml CIP	0.0847	0.00207445
3.33342	WT	0µg/ml CIP	0.109667	0.0028521
3.50008	WT	0µg/ml CIP	0.137833	0.0041914
3.66675	WT	0µg/ml CIP	0.1735	0.004272
3.83342	WT	0µg/ml CIP	0.211633	0.00545598
4.00008	WT	0µg/ml CIP	0.250667	0.00582304
4.16675	WT	0µg/ml CIP	0.2937	0.00770779
4.33342	WT	0µg/ml CIP	0.344233	0.0105525
4.50011	WT	0µg/ml CIP	0.402533	0.0136753
4.66678	WT	0µg/ml CIP	0.4803	0.0158899
4.83344	WT	0µg/ml CIP	0.4889	0.0103394
5.00011	WT	0µg/ml CIP	0.491233	0.0131862
5.16678	WT	0µg/ml CIP	0.497333	0.0135566
5.33344	WT	0µg/ml CIP	0.5004	0.0150444
5.50011	WT	0µg/ml CIP	0.504367	0.0157419
5.66678	WT	0µg/ml CIP	0.5078	0.0162748
5.83347	WT	0µg/ml CIP	0.511167	0.0158713
6.00014	WT	0µg/ml CIP	0.513067	0.0158321
6.16681	WT	0µg/ml CIP	0.514633	0.015464
6.33347	WT	0µg/ml CIP	0.515433	0.0152399
6.50014	WT	0µg/ml CIP	0.517867	0.0151004
6.66681	WT	0µg/ml CIP	0.518633	0.0154491
6.83347	WT	0µg/ml CIP	0.516267	0.0154533
7.00014	WT	0µg/ml CIP	0.517033	0.0150688
7.16681	WT	0µg/ml CIP	0.5195	0.0146534
7.3335	WT	0µg/ml CIP	0.5179	0.0147136
7.50017	WT	0µg/ml CIP	0.5178	0.0147639
7.66683	WT	0µg/ml CIP	0.518467	0.0145822
7.8335	WT	0µg/ml CIP	0.519267	0.0142595
8.00017	WT	0µg/ml CIP	0.518367	0.01498
8.16683	WT	0µg/ml CIP	0.517233	0.0144667
8.3335	WT	0µg/ml CIP	0.517367	0.0153212
8.50017	WT	0µg/ml CIP	0.518467	0.0149236
8.66686	WT	0µg/ml CIP	0.518033	0.0152775
8.83353	WT	0µg/ml CIP	0.5183	0.0151447
9.00019	WT	0µg/ml CIP	0.517867	0.0158453
9.16686	WT	0µg/ml CIP	0.5176	0.0154
9.33353	WT	0µg/ml CIP	0.516633	0.0153552
9.50019	WT	0µg/ml CIP	0.516933	0.0158
9.66686	WT	0µg/ml CIP	0.515667	0.0158266
9.83353	WT	0µg/ml CIP	0.516933	0.0157778
10.0002	WT	0µg/ml CIP	0.516233	0.0156732
10.1669	WT	0µg/ml CIP	0.517733	0.0154666
10.3336	WT	0µg/ml CIP	0.5174	0.0157611
10.5002	WT	0µg/ml CIP	0.5168	0.0156813
10.6669	WT	0µg/ml CIP	0.517833	0.0154913
10.8336	WT	0µg/ml CIP	0.5179	0.0156347
11.0002	WT	0µg/ml CIP	0.516467	0.0159644
11.1669	WT	0µg/ml CIP	0.5172	0.0156181
11.3336	WT	0µg/ml CIP	0.5169	0.015273
11.5002	WT	0µg/ml CIP	0.517333	0.0155488
11.6669	WT	0µg/ml CIP	0.517567	0.0153032
11.8336	WT	0µg/ml CIP	0.517233	0.0153167
12.0002	WT	0µg/ml CIP	0.515433	0.0153823
12.1669	WT	0µg/ml CIP	0.5166	0.015307
12.3336	WT	0µg/ml CIP	0.5161	0.0151665
12.5002	WT	0µg/ml CIP	0.5152	0.0153393
12.6669	WT	0µg/ml CIP	0.515967	0.0148837
12.8336	WT	0µg/ml CIP	0.515933	0.0147987
13.0003	WT	0µg/ml CIP	0.5159	0.0147499
13.1669	WT	0µg/ml CIP	0.515267	0.0147221
13.3336	WT	0µg/ml CIP	0.515	0.0147818
13.5003	WT	0µg/ml CIP	0.514933	0.01439
13.6669	WT	0µg/ml CIP	0.514667	0.0143965
13.8336	WT	0µg/ml CIP	0.514033	0.014736
14.0003	WT	0µg/ml CIP	0.5149	0.0146193
14.1669	WT	0µg/ml CIP	0.514467	0.0141031
14.3336	WT	0µg/ml CIP	0.514367	0.0142105
14.5003	WT	0µg/ml CIP	0.5144	0.0141483
14.667	WT	0µg/ml CIP	0.513767	0.0145603
14.8336	WT	0µg/ml CIP	0.513433	0.0142644
15.0003	WT	0µg/ml CIP	0.5146	0.0142916
15.167	WT	0µg/ml CIP	0.514233	0.0149552
15.3336	WT	0µg/ml CIP	0.514933	0.0145502
15.5003	WT	0µg/ml CIP	0.514567	0.0145783
15.667	WT	0µg/ml CIP	0.5146	0.0142339
15.8337	WT	0µg/ml CIP	0.5149	0.0143493
16.0003	WT	0µg/ml CIP	0.514533	0.0145783
16.167	WT	0µg/ml CIP	0.514267	0.0141742
16.3337	WT	0µg/ml CIP	0.514833	0.0137988
16.5003	WT	0µg/ml CIP	0.514067	0.0142029
16.667	WT	0µg/ml CIP	0.512867	0.0146363
16.8337	WT	0µg/ml CIP	0.5136	0.0136588
17.0003	WT	0µg/ml CIP	0.512667	0.0134564
17.167	WT	0µg/ml CIP	0.512567	0.0135475
17.3337	WT	0µg/ml CIP	0.512867	0.0133518
17.5004	WT	0µg/ml CIP	0.512567	0.012886
17.667	WT	0µg/ml CIP	0.511533	0.0123791
17.8337	WT	0µg/ml CIP	0.5113	0.0129317
18.0004	WT	0µg/ml CIP	0.510533	0.0127635
18.167	WT	0µg/ml CIP	0.511167	0.0123739
18.3337	WT	0µg/ml CIP	0.511467	0.0119795
18.5004	WT	0µg/ml CIP	0.510833	0.0119374
18.6671	WT	0µg/ml CIP	0.5107	0.0118837
18.8337	WT	0µg/ml CIP	0.510267	0.0111553
19.0004	WT	0µg/ml CIP	0.5094	0.0109357
19.1671	WT	0µg/ml CIP	0.510267	0.0108573
19.3337	WT	0µg/ml CIP	0.5095	0.0106289
19.5001	WT	0µg/ml CIP	0.5106	0.0101106
19.6668	WT	0µg/ml CIP	0.509533	0.00993519
19.8334	WT	0µg/ml CIP	0.509833	0.00983198
20.0001	WT	0µg/ml CIP	0.509467	0.00959971

## Sheet: Fig 3C
Fig 3C
Time [h]	Strain	Antibiotic	IPTG conc [µM]	OD595 normalized	Std Error
0	liaS_del_comp	0.5µg/ml CIP	0	0.00224444	0.000215453
0.166667	liaS_del_comp	0.5µg/ml CIP	0	0.00141111	0.000173561
0.333333	liaS_del_comp	0.5µg/ml CIP	0	0.0012	9.86013e-05
0.500028	liaS_del_comp	0.5µg/ml CIP	0	0.00112222	3.2394e-05
0.666694	liaS_del_comp	0.5µg/ml CIP	0	0.00106667	3.33331e-05
0.833361	liaS_del_comp	0.5µg/ml CIP	0	0.00126667	5.27048e-05
1.00003	liaS_del_comp	0.5µg/ml CIP	0	0.00155556	6.68976e-05
1.16669	liaS_del_comp	0.5µg/ml CIP	0	0.00165556	6.03489e-05
1.33336	liaS_del_comp	0.5µg/ml CIP	0	0.00197778	6.62021e-05
1.50003	liaS_del_comp	0.5µg/ml CIP	0	0.00232222	4.93792e-05
1.66672	liaS_del_comp	0.5µg/ml CIP	0	0.00277778	6.18637e-05
1.83336	liaS_del_comp	0.5µg/ml CIP	0	0.0031	7.81733e-05
2.00006	liaS_del_comp	0.5µg/ml CIP	0	0.00344444	9.8757e-05
2.16672	liaS_del_comp	0.5µg/ml CIP	0	0.00381111	0.000114799
2.33339	liaS_del_comp	0.5µg/ml CIP	0	0.00413333	0.000134371
2.50006	liaS_del_comp	0.5µg/ml CIP	0	0.00447778	0.000166481
2.66672	liaS_del_comp	0.5µg/ml CIP	0	0.0048	0.000190758
2.83339	liaS_del_comp	0.5µg/ml CIP	0	0.00501111	0.000199613
3.00006	liaS_del_comp	0.5µg/ml CIP	0	0.00521111	0.000239469
3.16675	liaS_del_comp	0.5µg/ml CIP	0	0.0055	0.000252762
3.33342	liaS_del_comp	0.5µg/ml CIP	0	0.00556667	0.000277889
3.50008	liaS_del_comp	0.5µg/ml CIP	0	0.0058	0.000294392
3.66675	liaS_del_comp	0.5µg/ml CIP	0	0.006	0.00030867
3.83342	liaS_del_comp	0.5µg/ml CIP	0	0.00607778	0.00032437
4.00008	liaS_del_comp	0.5µg/ml CIP	0	0.0062	0.000339934
4.16675	liaS_del_comp	0.5µg/ml CIP	0	0.00622222	0.000365824
4.33342	liaS_del_comp	0.5µg/ml CIP	0	0.0063	0.000372305
4.50011	liaS_del_comp	0.5µg/ml CIP	0	0.00646667	0.000392994
4.66678	liaS_del_comp	0.5µg/ml CIP	0	0.00658889	0.00040361
4.83344	liaS_del_comp	0.5µg/ml CIP	0	0.00657778	0.000417259
5.00011	liaS_del_comp	0.5µg/ml CIP	0	0.00662222	0.000434223
5.16678	liaS_del_comp	0.5µg/ml CIP	0	0.00677778	0.000440888
5.33344	liaS_del_comp	0.5µg/ml CIP	0	0.00678889	0.000458392
5.50011	liaS_del_comp	0.5µg/ml CIP	0	0.00677778	0.00047603
5.66678	liaS_del_comp	0.5µg/ml CIP	0	0.00685556	0.000481638
5.83347	liaS_del_comp	0.5µg/ml CIP	0	0.007	0.000492443
6.00014	liaS_del_comp	0.5µg/ml CIP	0	0.00693333	0.000504425
6.16681	liaS_del_comp	0.5µg/ml CIP	0	0.00711111	0.000516517
6.33347	liaS_del_comp	0.5µg/ml CIP	0	0.00706667	0.000536708
6.50014	liaS_del_comp	0.5µg/ml CIP	0	0.00706667	0.000563225
6.66681	liaS_del_comp	0.5µg/ml CIP	0	0.00716667	0.000561248
6.83347	liaS_del_comp	0.5µg/ml CIP	0	0.0072	0.000571304
7.00014	liaS_del_comp	0.5µg/ml CIP	0	0.00727778	0.000582565
7.16683	liaS_del_comp	0.5µg/ml CIP	0	0.00725556	0.000594444
7.3335	liaS_del_comp	0.5µg/ml CIP	0	0.00728889	0.0006127
7.50017	liaS_del_comp	0.5µg/ml CIP	0	0.00737778	0.000616617
7.66683	liaS_del_comp	0.5µg/ml CIP	0	0.00738889	0.000628809
7.8335	liaS_del_comp	0.5µg/ml CIP	0	0.0074	0.000634429
8.00017	liaS_del_comp	0.5µg/ml CIP	0	0.00745556	0.000646381
8.16683	liaS_del_comp	0.5µg/ml CIP	0	0.00748889	0.000653929
8.3335	liaS_del_comp	0.5µg/ml CIP	0	0.00754444	0.000673942
8.50017	liaS_del_comp	0.5µg/ml CIP	0	0.00751111	0.00068687
8.66686	liaS_del_comp	0.5µg/ml CIP	0	0.00754444	0.000688821
8.83353	liaS_del_comp	0.5µg/ml CIP	0	0.00748889	0.000727523
9.00019	liaS_del_comp	0.5µg/ml CIP	0	0.0076	0.000730487
9.16686	liaS_del_comp	0.5µg/ml CIP	0	0.00757778	0.000733102
9.33353	liaS_del_comp	0.5µg/ml CIP	0	0.00761111	0.000751377
9.50019	liaS_del_comp	0.5µg/ml CIP	0	0.00763333	0.0007737
9.66686	liaS_del_comp	0.5µg/ml CIP	0	0.00758889	0.000801291
9.83353	liaS_del_comp	0.5µg/ml CIP	0	0.00776667	0.000827815
10.0002	liaS_del_comp	0.5µg/ml CIP	0	0.00773333	0.000828318
10.1669	liaS_del_comp	0.5µg/ml CIP	0	0.00777778	0.000845047
10.3336	liaS_del_comp	0.5µg/ml CIP	0	0.0078	0.000876863
10.5002	liaS_del_comp	0.5µg/ml CIP	0	0.00781111	0.000894962
10.6669	liaS_del_comp	0.5µg/ml CIP	0	0.00783333	0.000904157
10.8336	liaS_del_comp	0.5µg/ml CIP	0	0.00794444	0.000926029
11.0002	liaS_del_comp	0.5µg/ml CIP	0	0.00795556	0.000942678
11.1669	liaS_del_comp	0.5µg/ml CIP	0	0.00795555	0.000968262
11.3336	liaS_del_comp	0.5µg/ml CIP	0	0.00798889	0.000956911
11.5002	liaS_del_comp	0.5µg/ml CIP	0	0.00805555	0.000981935
11.6669	liaS_del_comp	0.5µg/ml CIP	0	0.00814444	0.00100196
11.8336	liaS_del_comp	0.5µg/ml CIP	0	0.00815555	0.00102485
12.0002	liaS_del_comp	0.5µg/ml CIP	0	0.00818889	0.00100353
12.1669	liaS_del_comp	0.5µg/ml CIP	0	0.00832222	0.0010432
12.3336	liaS_del_comp	0.5µg/ml CIP	0	0.00832222	0.00106129
12.5002	liaS_del_comp	0.5µg/ml CIP	0	0.00843333	0.00105409
12.6669	liaS_del_comp	0.5µg/ml CIP	0	0.00853333	0.00109481
12.8336	liaS_del_comp	0.5µg/ml CIP	0	0.00866667	0.00110793
13.0003	liaS_del_comp	0.5µg/ml CIP	0	0.00881111	0.00113901
13.1669	liaS_del_comp	0.5µg/ml CIP	0	0.00904444	0.00117274
13.3336	liaS_del_comp	0.5µg/ml CIP	0	0.0092	0.00122429
13.5003	liaS_del_comp	0.5µg/ml CIP	0	0.00942222	0.0012684
13.6669	liaS_del_comp	0.5µg/ml CIP	0	0.00973333	0.00135
13.8336	liaS_del_comp	0.5µg/ml CIP	0	0.0100556	0.00143131
14.0003	liaS_del_comp	0.5µg/ml CIP	0	0.0105	0.00156347
14.167	liaS_del_comp	0.5µg/ml CIP	0	0.0110222	0.00173716
14.3336	liaS_del_comp	0.5µg/ml CIP	0	0.0115889	0.00192017
14.5003	liaS_del_comp	0.5µg/ml CIP	0	0.0122556	0.00216436
14.667	liaS_del_comp	0.5µg/ml CIP	0	0.0131222	0.00244908
14.8336	liaS_del_comp	0.5µg/ml CIP	0	0.0141	0.00281864
15.0003	liaS_del_comp	0.5µg/ml CIP	0	0.0152333	0.00324067
15.167	liaS_del_comp	0.5µg/ml CIP	0	0.0166778	0.00372718
15.3336	liaS_del_comp	0.5µg/ml CIP	0	0.0184444	0.00428405
15.5003	liaS_del_comp	0.5µg/ml CIP	0	0.0206222	0.00503004
15.667	liaS_del_comp	0.5µg/ml CIP	0	0.0231778	0.00587317
15.8337	liaS_del_comp	0.5µg/ml CIP	0	0.0262667	0.00691554
16.0003	liaS_del_comp	0.5µg/ml CIP	0	0.0300111	0.00813476
16.167	liaS_del_comp	0.5µg/ml CIP	0	0.0344	0.00956431
16.3337	liaS_del_comp	0.5µg/ml CIP	0	0.0394222	0.0110488
16.5003	liaS_del_comp	0.5µg/ml CIP	0	0.0452778	0.0127341
16.667	liaS_del_comp	0.5µg/ml CIP	0	0.0523333	0.014643
16.8337	liaS_del_comp	0.5µg/ml CIP	0	0.0606889	0.0166778
17.0004	liaS_del_comp	0.5µg/ml CIP	0	0.0698	0.018768
17.167	liaS_del_comp	0.5µg/ml CIP	0	0.0798333	0.021204
17.3337	liaS_del_comp	0.5µg/ml CIP	0	0.0909111	0.0238062
17.5004	liaS_del_comp	0.5µg/ml CIP	0	0.103078	0.0263478
17.667	liaS_del_comp	0.5µg/ml CIP	0	0.116489	0.0291615
17.8337	liaS_del_comp	0.5µg/ml CIP	0	0.130278	0.0316497
18.0004	liaS_del_comp	0.5µg/ml CIP	0	0.145667	0.0347961
18.1671	liaS_del_comp	0.5µg/ml CIP	0	0.161211	0.0371607
18.3337	liaS_del_comp	0.5µg/ml CIP	0	0.177578	0.0392471
18.5004	liaS_del_comp	0.5µg/ml CIP	0	0.194778	0.0407326
18.6671	liaS_del_comp	0.5µg/ml CIP	0	0.211444	0.0420143
18.8337	liaS_del_comp	0.5µg/ml CIP	0	0.227811	0.042242
19.0004	liaS_del_comp	0.5µg/ml CIP	0	0.242311	0.0426475
19.1671	liaS_del_comp	0.5µg/ml CIP	0	0.254478	0.0432064
19.3337	liaS_del_comp	0.5µg/ml CIP	0	0.262278	0.0434334
19.5004	liaS_del_comp	0.5µg/ml CIP	0	0.267289	0.0429849
19.6671	liaS_del_comp	0.5µg/ml CIP	0	0.270111	0.0419944
19.8337	liaS_del_comp	0.5µg/ml CIP	0	0.272844	0.0408404
20.0004	liaS_del_comp	0.5µg/ml CIP	0	0.273589	0.0392998
0	WT	0.5µg/ml CIP	0	0.00213333	0.000342215
0.166667	WT	0.5µg/ml CIP	0	0.00128333	0.000135195
0.333333	WT	0.5µg/ml CIP	0	0.0011	4.4721e-05
0.500028	WT	0.5µg/ml CIP	0	0.0012	0.000141421
0.666694	WT	0.5µg/ml CIP	0	0.00126667	0.000174484
0.833361	WT	0.5µg/ml CIP	0	0.00156667	0.000185592
1.00003	WT	0.5µg/ml CIP	0	0.00196667	0.000230459
1.16669	WT	0.5µg/ml CIP	0	0.00213333	0.000194364
1.33336	WT	0.5µg/ml CIP	0	0.0026	0.000204938
1.50003	WT	0.5µg/ml CIP	0	0.00321667	0.000190467
1.66672	WT	0.5µg/ml CIP	0	0.00391667	0.000181507
1.83336	WT	0.5µg/ml CIP	0	0.00466667	0.000181965
2.00006	WT	0.5µg/ml CIP	0	0.00533333	0.000201108
2.16672	WT	0.5µg/ml CIP	0	0.00603333	0.000212394
2.33339	WT	0.5µg/ml CIP	0	0.00681667	0.000199026
2.50006	WT	0.5µg/ml CIP	0	0.0076	0.000198326
2.66672	WT	0.5µg/ml CIP	0	0.00836667	0.000199444
2.83339	WT	0.5µg/ml CIP	0	0.009	0.00023523
3.00006	WT	0.5µg/ml CIP	0	0.00968333	0.000208833
3.16675	WT	0.5µg/ml CIP	0	0.0103167	0.00023582
3.33342	WT	0.5µg/ml CIP	0	0.0109	0.000246307
3.50008	WT	0.5µg/ml CIP	0	0.0115167	0.000235821
3.66675	WT	0.5µg/ml CIP	0	0.0122	0.000258198
3.83342	WT	0.5µg/ml CIP	0	0.0128333	0.000249889
4.00008	WT	0.5µg/ml CIP	0	0.0134167	0.000242785
4.16675	WT	0.5µg/ml CIP	0	0.01415	0.000275378
4.33342	WT	0.5µg/ml CIP	0	0.01475	0.000327362
4.50011	WT	0.5µg/ml CIP	0	0.0154667	0.000389586
4.66678	WT	0.5µg/ml CIP	0	0.0163333	0.000452154
4.83344	WT	0.5µg/ml CIP	0	0.0169333	0.000516828
5.00011	WT	0.5µg/ml CIP	0	0.0177833	0.000598563
5.16678	WT	0.5µg/ml CIP	0	0.0187167	0.000681868
5.33344	WT	0.5µg/ml CIP	0	0.0194833	0.000762196
5.50011	WT	0.5µg/ml CIP	0	0.0202667	0.000883427
5.66678	WT	0.5µg/ml CIP	0	0.02115	0.00098141
5.83347	WT	0.5µg/ml CIP	0	0.0221333	0.0010926
6.00014	WT	0.5µg/ml CIP	0	0.02305	0.00123065
6.16681	WT	0.5µg/ml CIP	0	0.0240667	0.00137905
6.33347	WT	0.5µg/ml CIP	0	0.0250333	0.00150591
6.50014	WT	0.5µg/ml CIP	0	0.0259667	0.00159471
6.66681	WT	0.5µg/ml CIP	0	0.0269833	0.00172924
6.83347	WT	0.5µg/ml CIP	0	0.0281167	0.00187357
7.00014	WT	0.5µg/ml CIP	0	0.02915	0.00199979
7.16683	WT	0.5µg/ml CIP	0	0.03025	0.00214177
7.3335	WT	0.5µg/ml CIP	0	0.0313	0.00232666
7.50017	WT	0.5µg/ml CIP	0	0.03255	0.00251539
7.66683	WT	0.5µg/ml CIP	0	0.03365	0.00268945
7.8335	WT	0.5µg/ml CIP	0	0.0348167	0.00285358
8.00017	WT	0.5µg/ml CIP	0	0.0361333	0.00305196
8.16683	WT	0.5µg/ml CIP	0	0.03755	0.00329472
8.3335	WT	0.5µg/ml CIP	0	0.0388	0.00353525
8.50017	WT	0.5µg/ml CIP	0	0.0403	0.00376484
8.66686	WT	0.5µg/ml CIP	0	0.0418333	0.00401187
8.83353	WT	0.5µg/ml CIP	0	0.0433167	0.00422575
9.00019	WT	0.5µg/ml CIP	0	0.0450167	0.00451541
9.16686	WT	0.5µg/ml CIP	0	0.0468	0.004728
9.33353	WT	0.5µg/ml CIP	0	0.0485667	0.00505982
9.50019	WT	0.5µg/ml CIP	0	0.0504	0.00530434
9.66686	WT	0.5µg/ml CIP	0	0.0525167	0.00571707
9.83353	WT	0.5µg/ml CIP	0	0.05455	0.00593502
10.0002	WT	0.5µg/ml CIP	0	0.0568667	0.00634017
10.1669	WT	0.5µg/ml CIP	0	0.0591	0.00670244
10.3336	WT	0.5µg/ml CIP	0	0.06155	0.0070201
10.5002	WT	0.5µg/ml CIP	0	0.06405	0.00757367
10.6669	WT	0.5µg/ml CIP	0	0.0668833	0.00795082
10.8336	WT	0.5µg/ml CIP	0	0.0700167	0.0083344
11.0002	WT	0.5µg/ml CIP	0	0.0728333	0.00878122
11.1669	WT	0.5µg/ml CIP	0	0.0760167	0.00912321
11.3336	WT	0.5µg/ml CIP	0	0.0793833	0.00954926
11.5002	WT	0.5µg/ml CIP	0	0.0830167	0.0100353
11.6669	WT	0.5µg/ml CIP	0	0.087	0.0104985
11.8336	WT	0.5µg/ml CIP	0	0.0907333	0.0109696
12.0002	WT	0.5µg/ml CIP	0	0.09475	0.0113397
12.1669	WT	0.5µg/ml CIP	0	0.0993167	0.0117971
12.3336	WT	0.5µg/ml CIP	0	0.103833	0.0122654
12.5002	WT	0.5µg/ml CIP	0	0.108067	0.012408
12.6669	WT	0.5µg/ml CIP	0	0.1129	0.0128861
12.8336	WT	0.5µg/ml CIP	0	0.11765	0.0131974
13.0003	WT	0.5µg/ml CIP	0	0.122683	0.0134408
13.1669	WT	0.5µg/ml CIP	0	0.1284	0.0136128
13.3336	WT	0.5µg/ml CIP	0	0.133233	0.0139403
13.5003	WT	0.5µg/ml CIP	0	0.139167	0.0142448
13.6669	WT	0.5µg/ml CIP	0	0.145033	0.0146352
13.8336	WT	0.5µg/ml CIP	0	0.152033	0.0149094
14.0003	WT	0.5µg/ml CIP	0	0.158833	0.0153547
14.167	WT	0.5µg/ml CIP	0	0.16565	0.015528
14.3336	WT	0.5µg/ml CIP	0	0.172367	0.0156076
14.5003	WT	0.5µg/ml CIP	0	0.178717	0.0154115
14.667	WT	0.5µg/ml CIP	0	0.185233	0.0151296
14.8336	WT	0.5µg/ml CIP	0	0.190817	0.0148545
15.0003	WT	0.5µg/ml CIP	0	0.196	0.0141162
15.167	WT	0.5µg/ml CIP	0	0.2006	0.0135415
15.3336	WT	0.5µg/ml CIP	0	0.204667	0.0128597
15.5003	WT	0.5µg/ml CIP	0	0.20865	0.0119757
15.667	WT	0.5µg/ml CIP	0	0.212467	0.0115762
15.8337	WT	0.5µg/ml CIP	0	0.215717	0.0113546
16.0003	WT	0.5µg/ml CIP	0	0.219217	0.0111809
16.167	WT	0.5µg/ml CIP	0	0.22145	0.01083
16.3337	WT	0.5µg/ml CIP	0	0.2243	0.0105266
16.5003	WT	0.5µg/ml CIP	0	0.226433	0.0104154
16.667	WT	0.5µg/ml CIP	0	0.228267	0.0101866
16.8337	WT	0.5µg/ml CIP	0	0.230717	0.0101454
17.0004	WT	0.5µg/ml CIP	0	0.231883	0.00966266
17.167	WT	0.5µg/ml CIP	0	0.23265	0.00946273
17.3337	WT	0.5µg/ml CIP	0	0.2339	0.00933152
17.5004	WT	0.5µg/ml CIP	0	0.234183	0.00922473
17.667	WT	0.5µg/ml CIP	0	0.233833	0.00918356
17.8337	WT	0.5µg/ml CIP	0	0.233483	0.00885243
18.0004	WT	0.5µg/ml CIP	0	0.233533	0.00853755
18.1671	WT	0.5µg/ml CIP	0	0.233933	0.00840249
18.3337	WT	0.5µg/ml CIP	0	0.234067	0.00823338
18.5004	WT	0.5µg/ml CIP	0	0.233917	0.00806719
18.6671	WT	0.5µg/ml CIP	0	0.233817	0.00791873
18.8337	WT	0.5µg/ml CIP	0	0.234017	0.00781044
19.0004	WT	0.5µg/ml CIP	0	0.233933	0.00777821
19.1671	WT	0.5µg/ml CIP	0	0.234117	0.00760142
19.3337	WT	0.5µg/ml CIP	0	0.233917	0.00752549
19.5004	WT	0.5µg/ml CIP	0	0.233833	0.00731682
19.6671	WT	0.5µg/ml CIP	0	0.233533	0.00726864
19.8337	WT	0.5µg/ml CIP	0	0.2335	0.00714059
20.0004	WT	0.5µg/ml CIP	0	0.2329	0.00714283
0	liaS_del_comp	0µg/ml CIP	0	0.00143333	0.000176383
0.166667	liaS_del_comp	0µg/ml CIP	0	0.00261111	0.000852031
0.333333	liaS_del_comp	0µg/ml CIP	0	0.00246667	0.000632016
0.500028	liaS_del_comp	0µg/ml CIP	0	0.00223333	0.000402768
0.666694	liaS_del_comp	0µg/ml CIP	0	0.00236667	0.000417998
0.833361	liaS_del_comp	0µg/ml CIP	0	0.00262222	0.000446835
1.00003	liaS_del_comp	0µg/ml CIP	0	0.00316667	0.000591139
1.16669	liaS_del_comp	0µg/ml CIP	0	0.00354444	0.000686196
1.33336	liaS_del_comp	0µg/ml CIP	0	0.00418889	0.00077754
1.50003	liaS_del_comp	0µg/ml CIP	0	0.00496667	0.000883963
1.66672	liaS_del_comp	0µg/ml CIP	0	0.00587778	0.000882827
1.83336	liaS_del_comp	0µg/ml CIP	0	0.00702222	0.000986264
2.00006	liaS_del_comp	0µg/ml CIP	0	0.00843333	0.0010769
2.16672	liaS_del_comp	0µg/ml CIP	0	0.0101889	0.00108838
2.33339	liaS_del_comp	0µg/ml CIP	0	0.0123	0.00110202
2.50006	liaS_del_comp	0µg/ml CIP	0	0.0150889	0.00118479
2.66672	liaS_del_comp	0µg/ml CIP	0	0.0185	0.00136158
2.83339	liaS_del_comp	0µg/ml CIP	0	0.0226	0.00156338
3.00006	liaS_del_comp	0µg/ml CIP	0	0.0277778	0.0019189
3.16675	liaS_del_comp	0µg/ml CIP	0	0.0346444	0.00244092
3.33342	liaS_del_comp	0µg/ml CIP	0	0.0439778	0.00347898
3.50008	liaS_del_comp	0µg/ml CIP	0	0.0549556	0.00472605
3.66675	liaS_del_comp	0µg/ml CIP	0	0.0675333	0.00608276
3.83342	liaS_del_comp	0µg/ml CIP	0	0.0821222	0.00751188
4.00008	liaS_del_comp	0µg/ml CIP	0	0.0989889	0.00863192
4.16675	liaS_del_comp	0µg/ml CIP	0	0.118722	0.0094831
4.33342	liaS_del_comp	0µg/ml CIP	0	0.141144	0.00988117
4.50011	liaS_del_comp	0µg/ml CIP	0	0.164344	0.00995429
4.66678	liaS_del_comp	0µg/ml CIP	0	0.188889	0.0098812
4.83344	liaS_del_comp	0µg/ml CIP	0	0.216344	0.00965179
5.00011	liaS_del_comp	0µg/ml CIP	0	0.247733	0.00965455
5.16678	liaS_del_comp	0µg/ml CIP	0	0.2827	0.00953352
5.33344	liaS_del_comp	0µg/ml CIP	0	0.321822	0.00895307
5.50011	liaS_del_comp	0µg/ml CIP	0	0.370733	0.00823329
5.66678	liaS_del_comp	0µg/ml CIP	0	0.427033	0.00762141
5.83347	liaS_del_comp	0µg/ml CIP	0	0.465189	0.00792758
6.00014	liaS_del_comp	0µg/ml CIP	0	0.478322	0.00885271
6.16681	liaS_del_comp	0µg/ml CIP	0	0.478967	0.00868842
6.33347	liaS_del_comp	0µg/ml CIP	0	0.478289	0.00855465
6.50014	liaS_del_comp	0µg/ml CIP	0	0.476689	0.00814687
6.66681	liaS_del_comp	0µg/ml CIP	0	0.474344	0.00713264
6.83347	liaS_del_comp	0µg/ml CIP	0	0.472289	0.00637337
7.00014	liaS_del_comp	0µg/ml CIP	0	0.470222	0.00578722
7.16683	liaS_del_comp	0µg/ml CIP	0	0.468789	0.00525602
7.3335	liaS_del_comp	0µg/ml CIP	0	0.466644	0.00474084
7.50017	liaS_del_comp	0µg/ml CIP	0	0.464644	0.00437033
7.66683	liaS_del_comp	0µg/ml CIP	0	0.463011	0.00404881
7.8335	liaS_del_comp	0µg/ml CIP	0	0.460344	0.00379811
8.00017	liaS_del_comp	0µg/ml CIP	0	0.457922	0.00368491
8.16683	liaS_del_comp	0µg/ml CIP	0	0.455278	0.00343712
8.3335	liaS_del_comp	0µg/ml CIP	0	0.452978	0.00336501
8.50017	liaS_del_comp	0µg/ml CIP	0	0.449633	0.00322051
8.66686	liaS_del_comp	0µg/ml CIP	0	0.446411	0.0030713
8.83353	liaS_del_comp	0µg/ml CIP	0	0.442967	0.00299198
9.00019	liaS_del_comp	0µg/ml CIP	0	0.439567	0.00288868
9.16686	liaS_del_comp	0µg/ml CIP	0	0.435533	0.00270432
9.33353	liaS_del_comp	0µg/ml CIP	0	0.431411	0.00257437
9.50019	liaS_del_comp	0µg/ml CIP	0	0.427133	0.00253881
9.66686	liaS_del_comp	0µg/ml CIP	0	0.422278	0.00258096
9.83353	liaS_del_comp	0µg/ml CIP	0	0.417133	0.00263523
10.0002	liaS_del_comp	0µg/ml CIP	0	0.411867	0.00250732
10.1669	liaS_del_comp	0µg/ml CIP	0	0.405033	0.00257736
10.3336	liaS_del_comp	0µg/ml CIP	0	0.398189	0.00268035
10.5002	liaS_del_comp	0µg/ml CIP	0	0.390489	0.00273696
10.6669	liaS_del_comp	0µg/ml CIP	0	0.382033	0.00277609
10.8336	liaS_del_comp	0µg/ml CIP	0	0.371756	0.00285497
11.0002	liaS_del_comp	0µg/ml CIP	0	0.360456	0.00291205
11.1669	liaS_del_comp	0µg/ml CIP	0	0.348156	0.00302063
11.3336	liaS_del_comp	0µg/ml CIP	0	0.335056	0.00298185
11.5002	liaS_del_comp	0µg/ml CIP	0	0.321178	0.00302938
11.6669	liaS_del_comp	0µg/ml CIP	0	0.306933	0.00346089
11.8336	liaS_del_comp	0µg/ml CIP	0	0.293311	0.00419909
12.0002	liaS_del_comp	0µg/ml CIP	0	0.280222	0.00509302
12.1669	liaS_del_comp	0µg/ml CIP	0	0.268167	0.00608856
12.3336	liaS_del_comp	0µg/ml CIP	0	0.256778	0.00693972
12.5002	liaS_del_comp	0µg/ml CIP	0	0.246689	0.00764783
12.6669	liaS_del_comp	0µg/ml CIP	0	0.237233	0.0080698
12.8336	liaS_del_comp	0µg/ml CIP	0	0.228278	0.00827835
13.0003	liaS_del_comp	0µg/ml CIP	0	0.219967	0.00842664
13.1669	liaS_del_comp	0µg/ml CIP	0	0.212178	0.00841996
13.3336	liaS_del_comp	0µg/ml CIP	0	0.204422	0.00835826
13.5003	liaS_del_comp	0µg/ml CIP	0	0.197033	0.00815499
13.6669	liaS_del_comp	0µg/ml CIP	0	0.189844	0.00785513
13.8336	liaS_del_comp	0µg/ml CIP	0	0.182744	0.00755642
14.0003	liaS_del_comp	0µg/ml CIP	0	0.175978	0.00721633
14.167	liaS_del_comp	0µg/ml CIP	0	0.169133	0.00680049
14.3336	liaS_del_comp	0µg/ml CIP	0	0.162767	0.00642002
14.5003	liaS_del_comp	0µg/ml CIP	0	0.156389	0.00603146
14.667	liaS_del_comp	0µg/ml CIP	0	0.150322	0.00565083
14.8336	liaS_del_comp	0µg/ml CIP	0	0.144389	0.00523234
15.0003	liaS_del_comp	0µg/ml CIP	0	0.138744	0.00485332
15.167	liaS_del_comp	0µg/ml CIP	0	0.133411	0.00449724
15.3336	liaS_del_comp	0µg/ml CIP	0	0.128356	0.0041604
15.5003	liaS_del_comp	0µg/ml CIP	0	0.123633	0.00382459
15.667	liaS_del_comp	0µg/ml CIP	0	0.119044	0.00348684
15.8337	liaS_del_comp	0µg/ml CIP	0	0.114933	0.00318769
16.0003	liaS_del_comp	0µg/ml CIP	0	0.110978	0.00293649
16.167	liaS_del_comp	0µg/ml CIP	0	0.107256	0.00269965
16.3337	liaS_del_comp	0µg/ml CIP	0	0.104011	0.00247838
16.5003	liaS_del_comp	0µg/ml CIP	0	0.100778	0.00224986
16.667	liaS_del_comp	0µg/ml CIP	0	0.0979333	0.00207659
16.8337	liaS_del_comp	0µg/ml CIP	0	0.0953222	0.00188921
17.0004	liaS_del_comp	0µg/ml CIP	0	0.0928778	0.00174776
17.167	liaS_del_comp	0µg/ml CIP	0	0.0906222	0.00158621
17.3337	liaS_del_comp	0µg/ml CIP	0	0.0884667	0.00146401
17.5004	liaS_del_comp	0µg/ml CIP	0	0.0865667	0.0013435
17.667	liaS_del_comp	0µg/ml CIP	0	0.0847778	0.00124296
17.8337	liaS_del_comp	0µg/ml CIP	0	0.0831111	0.00114969
18.0004	liaS_del_comp	0µg/ml CIP	0	0.0815111	0.00105836
18.1671	liaS_del_comp	0µg/ml CIP	0	0.0801	0.000980929
18.3337	liaS_del_comp	0µg/ml CIP	0	0.0787556	0.000924227
18.5004	liaS_del_comp	0µg/ml CIP	0	0.0774556	0.000879884
18.6671	liaS_del_comp	0µg/ml CIP	0	0.0763222	0.000835959
18.8337	liaS_del_comp	0µg/ml CIP	0	0.0751556	0.000797585
19.0004	liaS_del_comp	0µg/ml CIP	0	0.0741	0.000760299
19.1671	liaS_del_comp	0µg/ml CIP	0	0.0730889	0.000731521
19.3337	liaS_del_comp	0µg/ml CIP	0	0.0721778	0.000715265
19.5004	liaS_del_comp	0µg/ml CIP	0	0.0712778	0.00070174
19.6671	liaS_del_comp	0µg/ml CIP	0	0.0705	0.000695022
19.8337	liaS_del_comp	0µg/ml CIP	0	0.0697111	0.000679551
20.0004	liaS_del_comp	0µg/ml CIP	0	0.0690667	0.000691215
0	WT	0µg/ml CIP	0	0.00249167	0.000435448
0.166667	WT	0µg/ml CIP	0	0.00171667	0.000207742
0.333333	WT	0µg/ml CIP	0	0.00158333	0.000102863
0.500028	WT	0µg/ml CIP	0	0.001625	0.000152814
0.666694	WT	0µg/ml CIP	0	0.00163333	0.000205726
0.833361	WT	0µg/ml CIP	0	0.00175	0.000246337
1.00003	WT	0µg/ml CIP	0	0.00209167	0.000276465
1.16669	WT	0µg/ml CIP	0	0.00241667	0.000319287
1.33336	WT	0µg/ml CIP	0	0.0031	0.00039562
1.50003	WT	0µg/ml CIP	0	0.004125	0.000438165
1.66672	WT	0µg/ml CIP	0	0.00535833	0.00053689
1.83336	WT	0µg/ml CIP	0	0.006825	0.000590342
2.00006	WT	0µg/ml CIP	0	0.008675	0.000680922
2.16672	WT	0µg/ml CIP	0	0.0111167	0.000810615
2.33339	WT	0µg/ml CIP	0	0.0144	0.000995901
2.50006	WT	0µg/ml CIP	0	0.018525	0.00119887
2.66672	WT	0µg/ml CIP	0	0.0241917	0.00154559
2.83339	WT	0µg/ml CIP	0	0.0312167	0.00190501
3.00006	WT	0µg/ml CIP	0	0.04045	0.00247642
3.16675	WT	0µg/ml CIP	0	0.0522417	0.00314788
3.33342	WT	0µg/ml CIP	0	0.0670333	0.00405714
3.50008	WT	0µg/ml CIP	0	0.0864417	0.00520985
3.66675	WT	0µg/ml CIP	0	0.11025	0.00650299
3.83342	WT	0µg/ml CIP	0	0.138633	0.00779955
4.00008	WT	0µg/ml CIP	0	0.170292	0.00909956
4.16675	WT	0µg/ml CIP	0	0.204808	0.0103978
4.33342	WT	0µg/ml CIP	0	0.243558	0.0117876
4.50011	WT	0µg/ml CIP	0	0.287442	0.0132504
4.66678	WT	0µg/ml CIP	0	0.343025	0.0145915
4.83344	WT	0µg/ml CIP	0	0.414917	0.0147326
5.00011	WT	0µg/ml CIP	0	0.485683	0.00958733
5.16678	WT	0µg/ml CIP	0	0.51625	0.00849357
5.33344	WT	0µg/ml CIP	0	0.530083	0.00826903
5.50011	WT	0µg/ml CIP	0	0.534892	0.00787385
5.66678	WT	0µg/ml CIP	0	0.541408	0.00838474
5.83347	WT	0µg/ml CIP	0	0.544575	0.00868868
6.00014	WT	0µg/ml CIP	0	0.546025	0.00871544
6.16681	WT	0µg/ml CIP	0	0.5463	0.0086817
6.33347	WT	0µg/ml CIP	0	0.546983	0.00882049
6.50014	WT	0µg/ml CIP	0	0.547658	0.0089368
6.66681	WT	0µg/ml CIP	0	0.547183	0.00898439
6.83347	WT	0µg/ml CIP	0	0.546917	0.00910783
7.00014	WT	0µg/ml CIP	0	0.54705	0.00906247
7.16683	WT	0µg/ml CIP	0	0.547167	0.00927306
7.3335	WT	0µg/ml CIP	0	0.545933	0.00918415
7.50017	WT	0µg/ml CIP	0	0.545925	0.00926973
7.66683	WT	0µg/ml CIP	0	0.545142	0.00925687
7.8335	WT	0µg/ml CIP	0	0.545342	0.00928329
8.00017	WT	0µg/ml CIP	0	0.544983	0.00926137
8.16683	WT	0µg/ml CIP	0	0.544542	0.00932679
8.3335	WT	0µg/ml CIP	0	0.544042	0.00924351
8.50017	WT	0µg/ml CIP	0	0.54395	0.00928299
8.66686	WT	0µg/ml CIP	0	0.543575	0.00926178
8.83353	WT	0µg/ml CIP	0	0.543033	0.00928347
9.00019	WT	0µg/ml CIP	0	0.543342	0.00932649
9.16686	WT	0µg/ml CIP	0	0.543475	0.00924936
9.33353	WT	0µg/ml CIP	0	0.542108	0.00911729
9.50019	WT	0µg/ml CIP	0	0.542192	0.00909556
9.66686	WT	0µg/ml CIP	0	0.541442	0.00911881
9.83353	WT	0µg/ml CIP	0	0.541683	0.00913251
10.0002	WT	0µg/ml CIP	0	0.541067	0.00897156
10.1669	WT	0µg/ml CIP	0	0.541	0.00903917
10.3336	WT	0µg/ml CIP	0	0.541225	0.00904628
10.5002	WT	0µg/ml CIP	0	0.540408	0.00892464
10.6669	WT	0µg/ml CIP	0	0.539625	0.00881618
10.8336	WT	0µg/ml CIP	0	0.540025	0.00896154
11.0002	WT	0µg/ml CIP	0	0.539283	0.00882726
11.1669	WT	0µg/ml CIP	0	0.53895	0.00886766
11.3336	WT	0µg/ml CIP	0	0.5384	0.00872397
11.5002	WT	0µg/ml CIP	0	0.537975	0.0087627
11.6669	WT	0µg/ml CIP	0	0.537625	0.00872596
11.8336	WT	0µg/ml CIP	0	0.536933	0.00866569
12.0002	WT	0µg/ml CIP	0	0.536917	0.00868007
12.1669	WT	0µg/ml CIP	0	0.536642	0.00850614
12.3336	WT	0µg/ml CIP	0	0.535542	0.00853674
12.5002	WT	0µg/ml CIP	0	0.534933	0.00839936
12.6669	WT	0µg/ml CIP	0	0.535367	0.00847918
12.8336	WT	0µg/ml CIP	0	0.534533	0.00835505
13.0003	WT	0µg/ml CIP	0	0.533458	0.00819908
13.1669	WT	0µg/ml CIP	0	0.533658	0.00825489
13.3336	WT	0µg/ml CIP	0	0.533208	0.008237
13.5003	WT	0µg/ml CIP	0	0.532525	0.00825661
13.6669	WT	0µg/ml CIP	0	0.532525	0.0080626
13.8336	WT	0µg/ml CIP	0	0.532433	0.00801446
14.0003	WT	0µg/ml CIP	0	0.531633	0.00799034
14.167	WT	0µg/ml CIP	0	0.53095	0.0078942
14.3336	WT	0µg/ml CIP	0	0.530942	0.00783081
14.5003	WT	0µg/ml CIP	0	0.5301	0.00767372
14.667	WT	0µg/ml CIP	0	0.529267	0.00751042
14.8336	WT	0µg/ml CIP	0	0.529383	0.00748724
15.0003	WT	0µg/ml CIP	0	0.5282	0.00735942
15.167	WT	0µg/ml CIP	0	0.5278	0.0072988
15.3336	WT	0µg/ml CIP	0	0.527167	0.00713395
15.5003	WT	0µg/ml CIP	0	0.526383	0.00698639
15.667	WT	0µg/ml CIP	0	0.525875	0.00692927
15.8337	WT	0µg/ml CIP	0	0.524667	0.00673919
16.0003	WT	0µg/ml CIP	0	0.523858	0.00647601
16.167	WT	0µg/ml CIP	0	0.522342	0.00623028
16.3337	WT	0µg/ml CIP	0	0.521467	0.00606356
16.5003	WT	0µg/ml CIP	0	0.520083	0.00587625
16.667	WT	0µg/ml CIP	0	0.51775	0.0057401
16.8337	WT	0µg/ml CIP	0	0.516175	0.00553676
17.0004	WT	0µg/ml CIP	0	0.513808	0.00553848
17.167	WT	0µg/ml CIP	0	0.510725	0.00570016
17.3337	WT	0µg/ml CIP	0	0.507983	0.00617792
17.5004	WT	0µg/ml CIP	0	0.502583	0.0072125
17.667	WT	0µg/ml CIP	0	0.497683	0.00885188
17.8337	WT	0µg/ml CIP	0	0.491642	0.0111218
18.0004	WT	0µg/ml CIP	0	0.4852	0.0136313
18.1671	WT	0µg/ml CIP	0	0.478242	0.016196
18.3337	WT	0µg/ml CIP	0	0.471892	0.018692
18.5004	WT	0µg/ml CIP	0	0.466067	0.0207435
18.6671	WT	0µg/ml CIP	0	0.46155	0.0224198
18.8337	WT	0µg/ml CIP	0	0.45735	0.0236673
19.0004	WT	0µg/ml CIP	0	0.453183	0.0245108
19.1671	WT	0µg/ml CIP	0	0.4498	0.0250941
19.3337	WT	0µg/ml CIP	0	0.446467	0.0254027
19.5004	WT	0µg/ml CIP	0	0.442975	0.0255293
19.6671	WT	0µg/ml CIP	0	0.439117	0.0255404
19.8337	WT	0µg/ml CIP	0	0.434967	0.0255083
20.0004	WT	0µg/ml CIP	0	0.430692	0.0255182
0	liaS_del_comp	0.5µg/ml CIP	50	0.00227778	0.000223469
0.166667	liaS_del_comp	0.5µg/ml CIP	50	0.00122222	0.000106429
0.333333	liaS_del_comp	0.5µg/ml CIP	50	0.00122222	0.000105116
0.500028	liaS_del_comp	0.5µg/ml CIP	50	0.00158889	0.000215667
0.666694	liaS_del_comp	0.5µg/ml CIP	50	0.0019	0.00033375
0.833361	liaS_del_comp	0.5µg/ml CIP	50	0.00226667	0.000513431
1.00003	liaS_del_comp	0.5µg/ml CIP	50	0.00283333	0.000695822
1.16669	liaS_del_comp	0.5µg/ml CIP	50	0.00316667	0.000844755
1.33336	liaS_del_comp	0.5µg/ml CIP	50	0.00382222	0.000981464
1.50003	liaS_del_comp	0.5µg/ml CIP	50	0.00448889	0.00115295
1.66672	liaS_del_comp	0.5µg/ml CIP	50	0.00512222	0.00125353
1.83336	liaS_del_comp	0.5µg/ml CIP	50	0.00578889	0.00143744
2.00006	liaS_del_comp	0.5µg/ml CIP	50	0.00631111	0.0015683
2.16672	liaS_del_comp	0.5µg/ml CIP	50	0.00686666	0.00160408
2.33339	liaS_del_comp	0.5µg/ml CIP	50	0.00731111	0.00165617
2.50006	liaS_del_comp	0.5µg/ml CIP	50	0.00783333	0.00175594
2.66672	liaS_del_comp	0.5µg/ml CIP	50	0.00824444	0.00179839
2.83339	liaS_del_comp	0.5µg/ml CIP	50	0.00857778	0.00180484
3.00006	liaS_del_comp	0.5µg/ml CIP	50	0.00893333	0.00184459
3.16675	liaS_del_comp	0.5µg/ml CIP	50	0.00931111	0.00187368
3.33342	liaS_del_comp	0.5µg/ml CIP	50	0.00962222	0.0019267
3.50008	liaS_del_comp	0.5µg/ml CIP	50	0.0100111	0.00202014
3.66675	liaS_del_comp	0.5µg/ml CIP	50	0.0103556	0.00202924
3.83342	liaS_del_comp	0.5µg/ml CIP	50	0.0104111	0.00191191
4.00008	liaS_del_comp	0.5µg/ml CIP	50	0.0106333	0.00189055
4.16675	liaS_del_comp	0.5µg/ml CIP	50	0.0108222	0.00189215
4.33342	liaS_del_comp	0.5µg/ml CIP	50	0.0111778	0.00190174
4.50011	liaS_del_comp	0.5µg/ml CIP	50	0.0114333	0.00184082
4.66678	liaS_del_comp	0.5µg/ml CIP	50	0.0117444	0.00174285
4.83344	liaS_del_comp	0.5µg/ml CIP	50	0.0119889	0.00176222
5.00011	liaS_del_comp	0.5µg/ml CIP	50	0.0121556	0.00170091
5.16678	liaS_del_comp	0.5µg/ml CIP	50	0.0125556	0.00170425
5.33344	liaS_del_comp	0.5µg/ml CIP	50	0.0128333	0.0016484
5.50011	liaS_del_comp	0.5µg/ml CIP	50	0.0130556	0.00160668
5.66678	liaS_del_comp	0.5µg/ml CIP	50	0.0134556	0.00160062
5.83347	liaS_del_comp	0.5µg/ml CIP	50	0.0139222	0.00161295
6.00014	liaS_del_comp	0.5µg/ml CIP	50	0.0141444	0.00154543
6.16681	liaS_del_comp	0.5µg/ml CIP	50	0.0146333	0.00153677
6.33347	liaS_del_comp	0.5µg/ml CIP	50	0.0149111	0.00153274
6.50014	liaS_del_comp	0.5µg/ml CIP	50	0.0153667	0.00158184
6.66681	liaS_del_comp	0.5µg/ml CIP	50	0.0161556	0.00169042
6.83347	liaS_del_comp	0.5µg/ml CIP	50	0.0167444	0.00178948
7.00014	liaS_del_comp	0.5µg/ml CIP	50	0.0174333	0.00191456
7.16683	liaS_del_comp	0.5µg/ml CIP	50	0.0181333	0.00200395
7.3335	liaS_del_comp	0.5µg/ml CIP	50	0.0188556	0.00213217
7.50017	liaS_del_comp	0.5µg/ml CIP	50	0.0196111	0.00226804
7.66683	liaS_del_comp	0.5µg/ml CIP	50	0.0204667	0.0024026
7.8335	liaS_del_comp	0.5µg/ml CIP	50	0.0212667	0.00248948
8.00017	liaS_del_comp	0.5µg/ml CIP	50	0.0222333	0.00265
8.16683	liaS_del_comp	0.5µg/ml CIP	50	0.0231111	0.00282973
8.3335	liaS_del_comp	0.5µg/ml CIP	50	0.0241556	0.00298208
8.50017	liaS_del_comp	0.5µg/ml CIP	50	0.0251778	0.00317008
8.66686	liaS_del_comp	0.5µg/ml CIP	50	0.0261444	0.00334959
8.83353	liaS_del_comp	0.5µg/ml CIP	50	0.0273444	0.00355126
9.00019	liaS_del_comp	0.5µg/ml CIP	50	0.0286333	0.00378396
9.16686	liaS_del_comp	0.5µg/ml CIP	50	0.0298333	0.00402465
9.33353	liaS_del_comp	0.5µg/ml CIP	50	0.0312111	0.00427013
9.50019	liaS_del_comp	0.5µg/ml CIP	50	0.0327778	0.00455042
9.66686	liaS_del_comp	0.5µg/ml CIP	50	0.0343222	0.00489424
9.83353	liaS_del_comp	0.5µg/ml CIP	50	0.0361222	0.00521674
10.0002	liaS_del_comp	0.5µg/ml CIP	50	0.0378889	0.00554305
10.1669	liaS_del_comp	0.5µg/ml CIP	50	0.0398778	0.00596766
10.3336	liaS_del_comp	0.5µg/ml CIP	50	0.0419889	0.00641352
10.5002	liaS_del_comp	0.5µg/ml CIP	50	0.0442778	0.00686326
10.6669	liaS_del_comp	0.5µg/ml CIP	50	0.0466667	0.00737375
10.8336	liaS_del_comp	0.5µg/ml CIP	50	0.0495222	0.00794428
11.0002	liaS_del_comp	0.5µg/ml CIP	50	0.0524	0.00851737
11.1669	liaS_del_comp	0.5µg/ml CIP	50	0.0554222	0.00920101
11.3336	liaS_del_comp	0.5µg/ml CIP	50	0.0586444	0.00992314
11.5002	liaS_del_comp	0.5µg/ml CIP	50	0.0621	0.0106556
11.6669	liaS_del_comp	0.5µg/ml CIP	50	0.0660111	0.0114962
11.8336	liaS_del_comp	0.5µg/ml CIP	50	0.0700111	0.012315
12.0002	liaS_del_comp	0.5µg/ml CIP	50	0.0742889	0.0132465
12.1669	liaS_del_comp	0.5µg/ml CIP	50	0.0795222	0.0142919
12.3336	liaS_del_comp	0.5µg/ml CIP	50	0.0848111	0.0153096
12.5002	liaS_del_comp	0.5µg/ml CIP	50	0.0906444	0.016509
12.6669	liaS_del_comp	0.5µg/ml CIP	50	0.0966889	0.0177143
12.8336	liaS_del_comp	0.5µg/ml CIP	50	0.103356	0.019044
13.0003	liaS_del_comp	0.5µg/ml CIP	50	0.1107	0.0204831
13.1669	liaS_del_comp	0.5µg/ml CIP	50	0.118344	0.0219436
13.3336	liaS_del_comp	0.5µg/ml CIP	50	0.126244	0.0233211
13.5003	liaS_del_comp	0.5µg/ml CIP	50	0.134533	0.024802
13.6669	liaS_del_comp	0.5µg/ml CIP	50	0.143289	0.0264119
13.8336	liaS_del_comp	0.5µg/ml CIP	50	0.152444	0.0278025
14.0003	liaS_del_comp	0.5µg/ml CIP	50	0.162456	0.0291666
14.167	liaS_del_comp	0.5µg/ml CIP	50	0.1719	0.0303053
14.3336	liaS_del_comp	0.5µg/ml CIP	50	0.181656	0.0311804
14.5003	liaS_del_comp	0.5µg/ml CIP	50	0.192711	0.0322807
14.667	liaS_del_comp	0.5µg/ml CIP	50	0.203222	0.0331448
14.8336	liaS_del_comp	0.5µg/ml CIP	50	0.212144	0.0334056
15.0003	liaS_del_comp	0.5µg/ml CIP	50	0.2182	0.0335659
15.167	liaS_del_comp	0.5µg/ml CIP	50	0.221733	0.033084
15.3336	liaS_del_comp	0.5µg/ml CIP	50	0.224378	0.0320941
15.5003	liaS_del_comp	0.5µg/ml CIP	50	0.2271	0.0310372
15.667	liaS_del_comp	0.5µg/ml CIP	50	0.2305	0.0301668
15.8337	liaS_del_comp	0.5µg/ml CIP	50	0.2339	0.0293342
16.0003	liaS_del_comp	0.5µg/ml CIP	50	0.237322	0.0285248
16.167	liaS_del_comp	0.5µg/ml CIP	50	0.239989	0.0273399
16.3337	liaS_del_comp	0.5µg/ml CIP	50	0.242578	0.026194
16.5003	liaS_del_comp	0.5µg/ml CIP	50	0.244767	0.0252737
16.667	liaS_del_comp	0.5µg/ml CIP	50	0.247367	0.0242247
16.8337	liaS_del_comp	0.5µg/ml CIP	50	0.249589	0.0232812
17.0004	liaS_del_comp	0.5µg/ml CIP	50	0.251867	0.022244
17.167	liaS_del_comp	0.5µg/ml CIP	50	0.254111	0.0213723
17.3337	liaS_del_comp	0.5µg/ml CIP	50	0.256533	0.020297
17.5004	liaS_del_comp	0.5µg/ml CIP	50	0.2583	0.0196126
17.667	liaS_del_comp	0.5µg/ml CIP	50	0.259956	0.0189857
17.8337	liaS_del_comp	0.5µg/ml CIP	50	0.260611	0.0186143
18.0004	liaS_del_comp	0.5µg/ml CIP	50	0.261511	0.01801
18.1671	liaS_del_comp	0.5µg/ml CIP	50	0.262678	0.017659
18.3337	liaS_del_comp	0.5µg/ml CIP	50	0.263667	0.0172076
18.5004	liaS_del_comp	0.5µg/ml CIP	50	0.264211	0.0168107
18.6671	liaS_del_comp	0.5µg/ml CIP	50	0.265211	0.0163809
18.8337	liaS_del_comp	0.5µg/ml CIP	50	0.265589	0.0161114
19.0004	liaS_del_comp	0.5µg/ml CIP	50	0.266222	0.0158496
19.1671	liaS_del_comp	0.5µg/ml CIP	50	0.267089	0.0154695
19.3337	liaS_del_comp	0.5µg/ml CIP	50	0.267322	0.0153376
19.5004	liaS_del_comp	0.5µg/ml CIP	50	0.2678	0.0148971
19.6671	liaS_del_comp	0.5µg/ml CIP	50	0.267933	0.0148254
19.8337	liaS_del_comp	0.5µg/ml CIP	50	0.268311	0.0146783
20.0004	liaS_del_comp	0.5µg/ml CIP	50	0.268644	0.0143991
0	liaS_del_comp	0µg/ml CIP	50	0.00275556	0.0004243
0.166667	liaS_del_comp	0µg/ml CIP	50	0.00152222	0.000204652
0.333333	liaS_del_comp	0µg/ml CIP	50	0.00132222	0.000157036
0.500028	liaS_del_comp	0µg/ml CIP	50	0.00104445	2.42165e-05
0.666694	liaS_del_comp	0µg/ml CIP	50	0.00115555	4.12009e-05
0.833361	liaS_del_comp	0µg/ml CIP	50	0.00138889	6.75858e-05
1.00003	liaS_del_comp	0µg/ml CIP	50	0.00171111	6.96111e-05
1.16669	liaS_del_comp	0µg/ml CIP	50	0.00187778	9.68644e-05
1.33336	liaS_del_comp	0µg/ml CIP	50	0.00245556	0.000128139
1.50003	liaS_del_comp	0µg/ml CIP	50	0.00314445	0.000178038
1.66672	liaS_del_comp	0µg/ml CIP	50	0.0041	0.000233928
1.83336	liaS_del_comp	0µg/ml CIP	50	0.00513333	0.000274874
2.00006	liaS_del_comp	0µg/ml CIP	50	0.00641111	0.000347788
2.16672	liaS_del_comp	0µg/ml CIP	50	0.0082	0.000421308
2.33339	liaS_del_comp	0µg/ml CIP	50	0.0104778	0.000522222
2.50006	liaS_del_comp	0µg/ml CIP	50	0.0133667	0.000647002
2.66672	liaS_del_comp	0µg/ml CIP	50	0.0171444	0.00081974
2.83339	liaS_del_comp	0µg/ml CIP	50	0.0219889	0.00101358
3.00006	liaS_del_comp	0µg/ml CIP	50	0.0283444	0.00132194
3.16675	liaS_del_comp	0µg/ml CIP	50	0.0368333	0.00170408
3.33342	liaS_del_comp	0µg/ml CIP	50	0.0476444	0.002182
3.50008	liaS_del_comp	0µg/ml CIP	50	0.0617333	0.00271932
3.66675	liaS_del_comp	0µg/ml CIP	50	0.0800444	0.00334257
3.83342	liaS_del_comp	0µg/ml CIP	50	0.102911	0.00414901
4.00008	liaS_del_comp	0µg/ml CIP	50	0.131567	0.00488211
4.16675	liaS_del_comp	0µg/ml CIP	50	0.1635	0.00553652
4.33342	liaS_del_comp	0µg/ml CIP	50	0.198022	0.00628989
4.50011	liaS_del_comp	0µg/ml CIP	50	0.237356	0.00677071
4.66678	liaS_del_comp	0µg/ml CIP	50	0.279922	0.00731994
4.83344	liaS_del_comp	0µg/ml CIP	50	0.328222	0.00785035
5.00011	liaS_del_comp	0µg/ml CIP	50	0.387967	0.00903902
5.16678	liaS_del_comp	0µg/ml CIP	50	0.464878	0.00925471
5.33344	liaS_del_comp	0µg/ml CIP	50	0.5216	0.00757431
5.50011	liaS_del_comp	0µg/ml CIP	50	0.544011	0.00878287
5.66678	liaS_del_comp	0µg/ml CIP	50	0.552756	0.00917898
5.83347	liaS_del_comp	0µg/ml CIP	50	0.560711	0.00971092
6.00014	liaS_del_comp	0µg/ml CIP	50	0.565589	0.00967645
6.16681	liaS_del_comp	0µg/ml CIP	50	0.567378	0.00878353
6.33347	liaS_del_comp	0µg/ml CIP	50	0.568378	0.00795428
6.50014	liaS_del_comp	0µg/ml CIP	50	0.568389	0.00715131
6.66681	liaS_del_comp	0µg/ml CIP	50	0.568222	0.00646366
6.83347	liaS_del_comp	0µg/ml CIP	50	0.568256	0.0059563
7.00014	liaS_del_comp	0µg/ml CIP	50	0.567889	0.00555594
7.16683	liaS_del_comp	0µg/ml CIP	50	0.567767	0.00507603
7.3335	liaS_del_comp	0µg/ml CIP	50	0.5666	0.00474432
7.50017	liaS_del_comp	0µg/ml CIP	50	0.565733	0.00465382
7.66683	liaS_del_comp	0µg/ml CIP	50	0.565367	0.00438846
7.8335	liaS_del_comp	0µg/ml CIP	50	0.564644	0.00421259
8.00017	liaS_del_comp	0µg/ml CIP	50	0.563989	0.00403473
8.16683	liaS_del_comp	0µg/ml CIP	50	0.563133	0.00386099
8.3335	liaS_del_comp	0µg/ml CIP	50	0.562733	0.00384007
8.50017	liaS_del_comp	0µg/ml CIP	50	0.562311	0.00378394
8.66686	liaS_del_comp	0µg/ml CIP	50	0.561811	0.00373618
8.83353	liaS_del_comp	0µg/ml CIP	50	0.5615	0.00356472
9.00019	liaS_del_comp	0µg/ml CIP	50	0.5611	0.00354161
9.16686	liaS_del_comp	0µg/ml CIP	50	0.560722	0.00349268
9.33353	liaS_del_comp	0µg/ml CIP	50	0.560856	0.00342649
9.50019	liaS_del_comp	0µg/ml CIP	50	0.560578	0.00347806
9.66686	liaS_del_comp	0µg/ml CIP	50	0.560489	0.00348881
9.83353	liaS_del_comp	0µg/ml CIP	50	0.560278	0.00335877
10.0002	liaS_del_comp	0µg/ml CIP	50	0.560711	0.00348315
10.1669	liaS_del_comp	0µg/ml CIP	50	0.560522	0.00348564
10.3336	liaS_del_comp	0µg/ml CIP	50	0.560778	0.00340036
10.5002	liaS_del_comp	0µg/ml CIP	50	0.560867	0.00329221
10.6669	liaS_del_comp	0µg/ml CIP	50	0.5609	0.00351074
10.8336	liaS_del_comp	0µg/ml CIP	50	0.560622	0.00356058
11.0002	liaS_del_comp	0µg/ml CIP	50	0.560656	0.00342576
11.1669	liaS_del_comp	0µg/ml CIP	50	0.560989	0.00347245
11.3336	liaS_del_comp	0µg/ml CIP	50	0.560844	0.00341179
11.5002	liaS_del_comp	0µg/ml CIP	50	0.561144	0.00344033
11.6669	liaS_del_comp	0µg/ml CIP	50	0.560911	0.00347381
11.8336	liaS_del_comp	0µg/ml CIP	50	0.560789	0.00341734
12.0002	liaS_del_comp	0µg/ml CIP	50	0.5608	0.00346514
12.1669	liaS_del_comp	0µg/ml CIP	50	0.560644	0.00339726
12.3336	liaS_del_comp	0µg/ml CIP	50	0.560378	0.00354455
12.5002	liaS_del_comp	0µg/ml CIP	50	0.560289	0.00349898
12.6669	liaS_del_comp	0µg/ml CIP	50	0.560333	0.00333716
12.8336	liaS_del_comp	0µg/ml CIP	50	0.560244	0.00340849
13.0003	liaS_del_comp	0µg/ml CIP	50	0.560122	0.00339316
13.1669	liaS_del_comp	0µg/ml CIP	50	0.559589	0.00342886
13.3336	liaS_del_comp	0µg/ml CIP	50	0.559233	0.00336237
13.5003	liaS_del_comp	0µg/ml CIP	50	0.559089	0.00334363
13.6669	liaS_del_comp	0µg/ml CIP	50	0.558822	0.00342851
13.8336	liaS_del_comp	0µg/ml CIP	50	0.558167	0.00346658
14.0003	liaS_del_comp	0µg/ml CIP	50	0.557733	0.00340738
14.167	liaS_del_comp	0µg/ml CIP	50	0.5573	0.00336939
14.3336	liaS_del_comp	0µg/ml CIP	50	0.557111	0.00345127
14.5003	liaS_del_comp	0µg/ml CIP	50	0.556267	0.00338998
14.667	liaS_del_comp	0µg/ml CIP	50	0.555711	0.00328927
14.8336	liaS_del_comp	0µg/ml CIP	50	0.555011	0.00332897
15.0003	liaS_del_comp	0µg/ml CIP	50	0.554044	0.00333967
15.167	liaS_del_comp	0µg/ml CIP	50	0.5533	0.00332206
15.3336	liaS_del_comp	0µg/ml CIP	50	0.552278	0.00341921
15.5003	liaS_del_comp	0µg/ml CIP	50	0.551122	0.00343627
15.667	liaS_del_comp	0µg/ml CIP	50	0.549767	0.00344238
15.8337	liaS_del_comp	0µg/ml CIP	50	0.548578	0.00338045
16.0003	liaS_del_comp	0µg/ml CIP	50	0.546789	0.0034327
16.167	liaS_del_comp	0µg/ml CIP	50	0.544322	0.00347965
16.3337	liaS_del_comp	0µg/ml CIP	50	0.542322	0.00352738
16.5003	liaS_del_comp	0µg/ml CIP	50	0.539878	0.00355593
16.667	liaS_del_comp	0µg/ml CIP	50	0.537256	0.00358643
16.8337	liaS_del_comp	0µg/ml CIP	50	0.533933	0.00370214
17.0004	liaS_del_comp	0µg/ml CIP	50	0.529844	0.00389741
17.167	liaS_del_comp	0µg/ml CIP	50	0.5252	0.00420119
17.3337	liaS_del_comp	0µg/ml CIP	50	0.519356	0.00463864
17.5004	liaS_del_comp	0µg/ml CIP	50	0.511256	0.00543607
17.667	liaS_del_comp	0µg/ml CIP	50	0.500911	0.00663701
17.8337	liaS_del_comp	0µg/ml CIP	50	0.487644	0.00832477
18.0004	liaS_del_comp	0µg/ml CIP	50	0.471078	0.0104037
18.1671	liaS_del_comp	0µg/ml CIP	50	0.452	0.0126878
18.3337	liaS_del_comp	0µg/ml CIP	50	0.431289	0.014633
18.5004	liaS_del_comp	0µg/ml CIP	50	0.410478	0.0159125
18.6671	liaS_del_comp	0µg/ml CIP	50	0.390667	0.0166226
18.8337	liaS_del_comp	0µg/ml CIP	50	0.3729	0.0166906
19.0004	liaS_del_comp	0µg/ml CIP	50	0.357556	0.016423
19.1671	liaS_del_comp	0µg/ml CIP	50	0.344767	0.0157754
19.3337	liaS_del_comp	0µg/ml CIP	50	0.334689	0.0151695
19.5004	liaS_del_comp	0µg/ml CIP	50	0.326278	0.014366
19.6671	liaS_del_comp	0µg/ml CIP	50	0.319556	0.0136903
19.8337	liaS_del_comp	0µg/ml CIP	50	0.314078	0.0130878
20.0004	liaS_del_comp	0µg/ml CIP	50	0.309056	0.0124544

## Sheet: Fig 3D
Fig 3D
Source Data: Supplementary Table X_ RNA-seq data

## Sheet: Fig 3E
Fig 3E
Time [h]	Strain	Antibiotic [ug/ml]	OD595 normalized	Std Error
0	∆liaR	0	0.00132222	0.000232007
0.166667	∆liaR	0	0.00128889	0.000124102
0.333361	∆liaR	0	0.00202222	0.000761902
0.500028	∆liaR	0	0.00228889	0.00075727
0.666694	∆liaR	0	0.00245556	0.000613078
0.833361	∆liaR	0	0.00288889	0.000627483
1.00003	∆liaR	0	0.00312222	0.000532233
1.16669	∆liaR	0	0.00371111	0.00038458
1.33336	∆liaR	0	0.00498889	0.000399807
1.50003	∆liaR	0	0.00593333	0.00042655
1.66672	∆liaR	0	0.00761111	0.000444236
1.83339	∆liaR	0	0.0094	0.000548483
2.00006	∆liaR	0	0.0120778	0.000588968
2.16672	∆liaR	0	0.0154333	0.00074963
2.33339	∆liaR	0	0.0197222	0.000899966
2.50006	∆liaR	0	0.0256889	0.00117183
2.66672	∆liaR	0	0.0334111	0.00158644
2.83339	∆liaR	0	0.0434889	0.00205132
3.00008	∆liaR	0	0.0567889	0.00258717
3.16675	∆liaR	0	0.0731	0.00315546
3.33342	∆liaR	0	0.0910556	0.00357142
3.50008	∆liaR	0	0.111522	0.00431041
3.66675	∆liaR	0	0.1366	0.00532505
3.83342	∆liaR	0	0.1695	0.00659202
4.00008	∆liaR	0	0.210956	0.00756491
4.16675	∆liaR	0	0.258889	0.0089964
4.33344	∆liaR	0	0.3153	0.00991766
4.50011	∆liaR	0	0.377956	0.0113831
4.66678	∆liaR	0	0.442911	0.0113681
4.83344	∆liaR	0	0.508367	0.00971459
5.00011	∆liaR	0	0.554189	0.0104632
5.16678	∆liaR	0	0.5739	0.00995551
5.33344	∆liaR	0	0.579344	0.00857623
5.50011	∆liaR	0	0.582956	0.00726076
5.66681	∆liaR	0	0.584922	0.00715609
5.83347	∆liaR	0	0.586089	0.00693577
6.00014	∆liaR	0	0.584833	0.00705866
6.16681	∆liaR	0	0.582222	0.00668653
6.33347	∆liaR	0	0.5785	0.00645721
6.50014	∆liaR	0	0.576044	0.00611399
6.66681	∆liaR	0	0.5729	0.00586984
6.8335	∆liaR	0	0.570922	0.00582125
7.00014	∆liaR	0	0.568844	0.00555905
7.16683	∆liaR	0	0.567333	0.00524545
7.3335	∆liaR	0	0.565356	0.0054509
7.50017	∆liaR	0	0.564111	0.00514119
7.66683	∆liaR	0	0.562611	0.00493644
7.8335	∆liaR	0	0.561689	0.00486014
8.00017	∆liaR	0	0.559789	0.00481319
8.16683	∆liaR	0	0.559244	0.00491288
8.33353	∆liaR	0	0.559244	0.00471054
8.50019	∆liaR	0	0.558556	0.00452727
8.66686	∆liaR	0	0.557867	0.00462658
8.83353	∆liaR	0	0.556778	0.00463552
9.00019	∆liaR	0	0.556278	0.00453449
9.16686	∆liaR	0	0.555722	0.00460017
9.33353	∆liaR	0	0.555678	0.00454898
9.50019	∆liaR	0	0.554156	0.00452472
9.66689	∆liaR	0	0.554278	0.00452281
9.83356	∆liaR	0	0.554333	0.00455583
10.0002	∆liaR	0	0.552356	0.00455165
10.1669	∆liaR	0	0.552511	0.00464843
10.3336	∆liaR	0	0.5515	0.00453373
10.5002	∆liaR	0	0.551011	0.00449356
10.6669	∆liaR	0	0.550211	0.00462681
10.8336	∆liaR	0	0.549289	0.00457902
11.0002	∆liaR	0	0.547656	0.0046247
11.1669	∆liaR	0	0.546978	0.0046436
11.3336	∆liaR	0	0.546644	0.00466065
11.5002	∆liaR	0	0.545644	0.00467051
11.6669	∆liaR	0	0.5443	0.00464561
11.8336	∆liaR	0	0.544178	0.0047526
12.0002	∆liaR	0	0.541889	0.00481752
12.1669	∆liaR	0	0.540033	0.0048706
12.3336	∆liaR	0	0.537689	0.00486719
12.5003	∆liaR	0	0.536167	0.00494219
12.6669	∆liaR	0	0.534778	0.00488907
12.8336	∆liaR	0	0.532922	0.00515886
13.0003	∆liaR	0	0.528933	0.00507803
13.1669	∆liaR	0	0.527222	0.00523834
13.3336	∆liaR	0	0.524533	0.00533237
13.5003	∆liaR	0	0.522311	0.0055638
13.667	∆liaR	0	0.518011	0.00560745
13.8336	∆liaR	0	0.514822	0.00588212
14.0003	∆liaR	0	0.510433	0.00621979
14.167	∆liaR	0	0.504633	0.00655259
14.3336	∆liaR	0	0.499567	0.00706348
14.5003	∆liaR	0	0.492244	0.0076256
14.667	∆liaR	0	0.485744	0.00839943
14.8336	∆liaR	0	0.477133	0.00932717
15.0003	∆liaR	0	0.466644	0.0105816
15.167	∆liaR	0	0.4545	0.0121696
15.3337	∆liaR	0	0.440489	0.0141077
15.5003	∆liaR	0	0.424144	0.0162048
15.667	∆liaR	0	0.406811	0.0178185
15.8337	∆liaR	0	0.389056	0.0188927
16.0003	∆liaR	0	0.372144	0.018969
16.167	∆liaR	0	0.355944	0.0180691
16.3337	∆liaR	0	0.341544	0.0163017
16.5004	∆liaR	0	0.329	0.0141436
16.667	∆liaR	0	0.318778	0.0120597
16.8337	∆liaR	0	0.310144	0.0102526
17.0004	∆liaR	0	0.303622	0.00891425
17.167	∆liaR	0	0.298278	0.00797447
17.3331	∆liaR	0	0.2937	0.00740332
17.4998	∆liaR	0	0.289433	0.00705868
17.6665	∆liaR	0	0.286033	0.00683657
17.8331	∆liaR	0	0.282833	0.00674741
17.9998	∆liaR	0	0.279656	0.00670694
18.1665	∆liaR	0	0.276767	0.00667215
18.3331	∆liaR	0	0.273667	0.00663606
18.4998	∆liaR	0	0.270022	0.00658502
18.6665	∆liaR	0	0.267444	0.00656087
18.8332	∆liaR	0	0.2645	0.0064416
18.9998	∆liaR	0	0.261389	0.0063733
19.1665	∆liaR	0	0.258322	0.0062664
19.3332	∆liaR	0	0.255211	0.00617582
19.4998	∆liaR	0	0.252167	0.00612717
19.6665	∆liaR	0	0.249311	0.00590627
19.8332	∆liaR	0	0.246233	0.00577333
19.9999	∆liaR	0	0.243767	0.00563696
0	∆liaS	0	0.00142222	0.000208018
0.166667	∆liaS	0	0.00145556	0.000184173
0.333361	∆liaS	0	0.00122222	8.12712e-05
0.500028	∆liaS	0	0.00136667	9.27968e-05
0.666694	∆liaS	0	0.00167778	8.12706e-05
0.833361	∆liaS	0	0.00202222	0.000127778
1.00003	∆liaS	0	0.00234444	0.000155556
1.16669	∆liaS	0	0.00286667	0.000184089
1.33336	∆liaS	0	0.00337778	0.00020533
1.50003	∆liaS	0	0.004	0.000210159
1.66672	∆liaS	0	0.00475556	0.000184926
1.83339	∆liaS	0	0.00573333	0.000210159
2.00006	∆liaS	0	0.00678889	0.000209128
2.16672	∆liaS	0	0.00823333	0.000228521
2.33339	∆liaS	0	0.01	0.000270288
2.50006	∆liaS	0	0.0121222	0.000326078
2.66672	∆liaS	0	0.0146778	0.000416259
2.83339	∆liaS	0	0.0180778	0.000555972
3.00008	∆liaS	0	0.0223556	0.000774617
3.16675	∆liaS	0	0.0278444	0.00105845
3.33342	∆liaS	0	0.0349889	0.00152237
3.50008	∆liaS	0	0.0446667	0.00224944
3.66675	∆liaS	0	0.0567333	0.00317879
3.83342	∆liaS	0	0.0706667	0.00384401
4.00008	∆liaS	0	0.0846667	0.00452014
4.16675	∆liaS	0	0.0992667	0.00567891
4.33344	∆liaS	0	0.118311	0.00713759
4.50011	∆liaS	0	0.141489	0.00892077
4.66678	∆liaS	0	0.170267	0.0108012
4.83344	∆liaS	0	0.2033	0.0130028
5.00011	∆liaS	0	0.2418	0.0153152
5.16678	∆liaS	0	0.285456	0.0175647
5.33344	∆liaS	0	0.333378	0.0198021
5.50011	∆liaS	0	0.389	0.0216292
5.66681	∆liaS	0	0.441256	0.0219494
5.83347	∆liaS	0	0.477733	0.0199374
6.00014	∆liaS	0	0.491578	0.0182075
6.16681	∆liaS	0	0.496	0.017329
6.33347	∆liaS	0	0.496289	0.0166995
6.50014	∆liaS	0	0.495033	0.0160301
6.66681	∆liaS	0	0.4898	0.0149099
6.8335	∆liaS	0	0.488567	0.0136014
7.00014	∆liaS	0	0.486111	0.0118784
7.16683	∆liaS	0	0.482067	0.0101154
7.3335	∆liaS	0	0.479767	0.00886859
7.50017	∆liaS	0	0.478889	0.00762342
7.66683	∆liaS	0	0.476356	0.00686653
7.8335	∆liaS	0	0.472156	0.00621649
8.00017	∆liaS	0	0.470167	0.0058723
8.16683	∆liaS	0	0.467156	0.00522491
8.33353	∆liaS	0	0.464767	0.00520309
8.50019	∆liaS	0	0.462044	0.00479554
8.66686	∆liaS	0	0.459367	0.00459794
8.83353	∆liaS	0	0.456111	0.00445712
9.00019	∆liaS	0	0.453167	0.00439956
9.16686	∆liaS	0	0.449056	0.00423927
9.33353	∆liaS	0	0.445156	0.00433958
9.50019	∆liaS	0	0.440844	0.00441658
9.66689	∆liaS	0	0.437189	0.00459282
9.83356	∆liaS	0	0.431622	0.00469985
10.0002	∆liaS	0	0.425944	0.00481087
10.1669	∆liaS	0	0.419178	0.00495078
10.3336	∆liaS	0	0.411544	0.00513179
10.5002	∆liaS	0	0.404033	0.005417
10.6669	∆liaS	0	0.394578	0.00564554
10.8336	∆liaS	0	0.384367	0.00577081
11.0002	∆liaS	0	0.373144	0.00598046
11.1669	∆liaS	0	0.361156	0.00606703
11.3336	∆liaS	0	0.349322	0.00609517
11.5002	∆liaS	0	0.337589	0.00599269
11.6669	∆liaS	0	0.326133	0.00564609
11.8336	∆liaS	0	0.315944	0.00541546
12.0002	∆liaS	0	0.305878	0.00515657
12.1669	∆liaS	0	0.296522	0.00491748
12.3336	∆liaS	0	0.287767	0.00460069
12.5003	∆liaS	0	0.279589	0.00442369
12.6669	∆liaS	0	0.272633	0.00417133
12.8336	∆liaS	0	0.265678	0.00403167
13.0003	∆liaS	0	0.258722	0.00381917
13.1669	∆liaS	0	0.252056	0.00361206
13.3336	∆liaS	0	0.245456	0.00341821
13.5003	∆liaS	0	0.239711	0.00324724
13.667	∆liaS	0	0.2334	0.00311551
13.8336	∆liaS	0	0.227544	0.00300361
14.0003	∆liaS	0	0.221767	0.0028212
14.167	∆liaS	0	0.216022	0.00267627
14.3336	∆liaS	0	0.210567	0.00256872
14.5003	∆liaS	0	0.205344	0.00245708
14.667	∆liaS	0	0.2004	0.00234846
14.8336	∆liaS	0	0.195544	0.0023985
15.0003	∆liaS	0	0.1908	0.00247319
15.167	∆liaS	0	0.185989	0.00256626
15.3337	∆liaS	0	0.181522	0.00266561
15.5003	∆liaS	0	0.177422	0.00279909
15.667	∆liaS	0	0.173389	0.00300737
15.8337	∆liaS	0	0.1693	0.00310899
16.0003	∆liaS	0	0.1657	0.00321248
16.167	∆liaS	0	0.162233	0.00333358
16.3337	∆liaS	0	0.158833	0.00338395
16.5004	∆liaS	0	0.155778	0.00346914
16.667	∆liaS	0	0.152556	0.00345568
16.8337	∆liaS	0	0.150011	0.00345979
17.0004	∆liaS	0	0.147478	0.00345498
17.167	∆liaS	0	0.145033	0.00338452
17.3331	∆liaS	0	0.143311	0.00340316
17.4998	∆liaS	0	0.140967	0.00331189
17.6665	∆liaS	0	0.139389	0.00329724
17.8331	∆liaS	0	0.137667	0.00322262
17.9998	∆liaS	0	0.136178	0.00312862
18.1665	∆liaS	0	0.134933	0.00306766
18.3331	∆liaS	0	0.1338	0.0030074
18.4998	∆liaS	0	0.132778	0.00293966
18.6665	∆liaS	0	0.1315	0.00280634
18.8332	∆liaS	0	0.130856	0.00277159
18.9998	∆liaS	0	0.1303	0.00275424
19.1665	∆liaS	0	0.129556	0.00269068
19.3332	∆liaS	0	0.128989	0.00264262
19.4998	∆liaS	0	0.128367	0.00253235
19.6665	∆liaS	0	0.127878	0.00242153
19.8332	∆liaS	0	0.127367	0.00235508
19.9999	∆liaS	0	0.127422	0.00235365
0	WT	0	0.00167778	0.000375565
0.166667	WT	0	0.00147778	0.000107726
0.333361	WT	0	0.0019	0.000169148
0.500028	WT	0	0.00231111	0.000345786
0.666694	WT	0	0.0029	0.000661648
0.833361	WT	0	0.00333334	0.000672888
1.00003	WT	0	0.00404444	0.000755004
1.16669	WT	0	0.00428889	0.000587709
1.33336	WT	0	0.00513333	0.00058902
1.50003	WT	0	0.00614444	0.000560534
1.66672	WT	0	0.00743333	0.000563472
1.83339	WT	0	0.0092	0.000662278
2.00006	WT	0	0.0115556	0.000800714
2.16672	WT	0	0.0146444	0.00101573
2.33339	WT	0	0.0187111	0.00124102
2.50006	WT	0	0.0239667	0.00160234
2.66672	WT	0	0.0310333	0.00216968
2.83339	WT	0	0.0404667	0.00287871
3.00008	WT	0	0.053	0.00379477
3.16675	WT	0	0.0697333	0.00502278
3.33342	WT	0	0.0887111	0.00605974
3.50008	WT	0	0.110611	0.00712413
3.66675	WT	0	0.138	0.00889613
3.83342	WT	0	0.171111	0.011198
4.00008	WT	0	0.212156	0.0139193
4.16675	WT	0	0.262289	0.0168608
4.33344	WT	0	0.318589	0.0193599
4.50011	WT	0	0.379656	0.0213534
4.66678	WT	0	0.451022	0.0246718
4.83344	WT	0	0.508822	0.0220339
5.00011	WT	0	0.544233	0.0132595
5.16678	WT	0	0.562056	0.00866204
5.33344	WT	0	0.571367	0.0073975
5.50011	WT	0	0.571511	0.00706223
5.66681	WT	0	0.576267	0.00686764
5.83347	WT	0	0.579367	0.00653276
6.00014	WT	0	0.579633	0.0059048
6.16681	WT	0	0.579956	0.00549052
6.33347	WT	0	0.581144	0.00496538
6.50014	WT	0	0.579022	0.00466139
6.66681	WT	0	0.580667	0.0044425
6.8335	WT	0	0.579067	0.00415117
7.00014	WT	0	0.578767	0.0039841
7.16683	WT	0	0.577367	0.00380081
7.3335	WT	0	0.5756	0.00375263
7.50017	WT	0	0.574556	0.003791
7.66683	WT	0	0.573589	0.00364804
7.8335	WT	0	0.572	0.00347143
8.00017	WT	0	0.572289	0.00356789
8.16683	WT	0	0.571122	0.00338254
8.33353	WT	0	0.569378	0.00341971
8.50019	WT	0	0.569833	0.0035071
8.66686	WT	0	0.568744	0.00348266
8.83353	WT	0	0.567467	0.00350472
9.00019	WT	0	0.567322	0.00358283
9.16686	WT	0	0.565667	0.00347499
9.33353	WT	0	0.565122	0.0033463
9.50019	WT	0	0.565644	0.00348777
9.66689	WT	0	0.564978	0.00350689
9.83356	WT	0	0.564711	0.00350137
10.0002	WT	0	0.564111	0.003517
10.1669	WT	0	0.562767	0.00348931
10.3336	WT	0	0.563	0.0035584
10.5002	WT	0	0.561633	0.00361552
10.6669	WT	0	0.561589	0.00357139
10.8336	WT	0	0.560767	0.00353346
11.0002	WT	0	0.560656	0.0035886
11.1669	WT	0	0.559	0.00357145
11.3336	WT	0	0.558756	0.00371921
11.5002	WT	0	0.557056	0.00365366
11.6669	WT	0	0.556789	0.00382181
11.8336	WT	0	0.555956	0.00373022
12.0002	WT	0	0.555	0.00366988
12.1669	WT	0	0.5538	0.00381441
12.3336	WT	0	0.554089	0.00391509
12.5003	WT	0	0.551222	0.00383749
12.6669	WT	0	0.551078	0.00400169
12.8336	WT	0	0.549956	0.00406903
13.0003	WT	0	0.5471	0.00387152
13.1669	WT	0	0.544578	0.00391329
13.3336	WT	0	0.543811	0.00404741
13.5003	WT	0	0.541889	0.00403848
13.667	WT	0	0.539533	0.0040177
13.8336	WT	0	0.5371	0.00413615
14.0003	WT	0	0.534978	0.00418545
14.167	WT	0	0.5311	0.00417835
14.3336	WT	0	0.528656	0.00422187
14.5003	WT	0	0.523922	0.00417964
14.667	WT	0	0.5208	0.00429205
14.8336	WT	0	0.515078	0.00428825
15.0003	WT	0	0.511033	0.00437912
15.167	WT	0	0.504878	0.00452846
15.3337	WT	0	0.498111	0.00473528
15.5003	WT	0	0.490744	0.00510977
15.667	WT	0	0.481078	0.00561847
15.8337	WT	0	0.469667	0.00637469
16.0003	WT	0	0.455922	0.00736704
16.167	WT	0	0.440211	0.00889211
16.3337	WT	0	0.423544	0.00984908
16.5004	WT	0	0.405844	0.0110182
16.667	WT	0	0.388933	0.011115
16.8337	WT	0	0.373333	0.0107467
17.0004	WT	0	0.359522	0.00965239
17.167	WT	0	0.346544	0.00818529
17.3331	WT	0	0.3357	0.00667115
17.4998	WT	0	0.326344	0.00533284
17.6665	WT	0	0.319022	0.00429405
17.8331	WT	0	0.312144	0.00359638
17.9998	WT	0	0.307089	0.00314115
18.1665	WT	0	0.302011	0.00286887
18.3331	WT	0	0.298	0.00262107
18.4998	WT	0	0.293678	0.00256417
18.6665	WT	0	0.289578	0.00242789
18.8332	WT	0	0.286378	0.00238582
18.9998	WT	0	0.282378	0.00233968
19.1665	WT	0	0.278922	0.0022866
19.3332	WT	0	0.274944	0.00226453
19.4998	WT	0	0.271122	0.00222784
19.6665	WT	0	0.2676	0.0022053
19.8332	WT	0	0.263967	0.00216192
19.9999	WT	0	0.260122	0.00214992
0	∆liaR	0.5	0.00241111	0.000524523
0.166667	∆liaR	0.5	0.00163333	0.000286745
0.333361	∆liaR	0.5	0.0013	0.000139443
0.500028	∆liaR	0.5	0.00125555	9.73409e-05
0.666694	∆liaR	0.5	0.00147778	0.000174625
0.833361	∆liaR	0.5	0.0018	0.000223607
1.00003	∆liaR	0.5	0.00204444	0.000296325
1.16669	∆liaR	0.5	0.00258889	0.000302969
1.33336	∆liaR	0.5	0.00314444	0.000337108
1.50003	∆liaR	0.5	0.00351111	0.000404298
1.66672	∆liaR	0.5	0.00406667	0.000422296
1.83339	∆liaR	0.5	0.00458889	0.000477099
2.00006	∆liaR	0.5	0.00502222	0.000510386
2.16672	∆liaR	0.5	0.0053	0.000570332
2.33339	∆liaR	0.5	0.00584444	0.000582407
2.50006	∆liaR	0.5	0.00627778	0.00062021
2.66672	∆liaR	0.5	0.00657778	0.000665995
2.83339	∆liaR	0.5	0.00696667	0.000693021
3.00008	∆liaR	0.5	0.0074	0.000744238
3.16675	∆liaR	0.5	0.00787778	0.000770422
3.33342	∆liaR	0.5	0.00818889	0.000805441
3.50008	∆liaR	0.5	0.00864444	0.000870044
3.66675	∆liaR	0.5	0.00915556	0.000892113
3.83342	∆liaR	0.5	0.00955556	0.000938248
4.00008	∆liaR	0.5	0.00983333	0.000967385
4.16675	∆liaR	0.5	0.0104444	0.00101367
4.33344	∆liaR	0.5	0.0109667	0.00106563
4.50011	∆liaR	0.5	0.0115333	0.00110366
4.66678	∆liaR	0.5	0.0119556	0.00117048
4.83344	∆liaR	0.5	0.0125	0.00121769
5.00011	∆liaR	0.5	0.013	0.00123727
5.16678	∆liaR	0.5	0.0135333	0.00131106
5.33344	∆liaR	0.5	0.0142111	0.00134737
5.50011	∆liaR	0.5	0.0148111	0.00136783
5.66681	∆liaR	0.5	0.0155889	0.00141926
5.83347	∆liaR	0.5	0.0162667	0.00146221
6.00014	∆liaR	0.5	0.017	0.00153188
6.16681	∆liaR	0.5	0.0177556	0.00156597
6.33347	∆liaR	0.5	0.0185	0.00159618
6.50014	∆liaR	0.5	0.0191778	0.00165057
6.66681	∆liaR	0.5	0.0200111	0.00171184
6.8335	∆liaR	0.5	0.0208444	0.00172716
7.00014	∆liaR	0.5	0.0216889	0.00175542
7.16683	∆liaR	0.5	0.0225444	0.00177851
7.3335	∆liaR	0.5	0.0233444	0.00184241
7.50017	∆liaR	0.5	0.0244	0.00185981
7.66683	∆liaR	0.5	0.0254444	0.00190381
7.8335	∆liaR	0.5	0.0266111	0.00192343
8.00017	∆liaR	0.5	0.0275667	0.00194736
8.16683	∆liaR	0.5	0.0286667	0.00195235
8.33353	∆liaR	0.5	0.0297333	0.0019564
8.50019	∆liaR	0.5	0.0307444	0.00201716
8.66686	∆liaR	0.5	0.0319111	0.00205686
8.83353	∆liaR	0.5	0.0330889	0.00207381
9.00019	∆liaR	0.5	0.0344889	0.00210808
9.16686	∆liaR	0.5	0.0358444	0.0021008
9.33353	∆liaR	0.5	0.0371333	0.00213464
9.50019	∆liaR	0.5	0.0383	0.00215458
9.66689	∆liaR	0.5	0.0397333	0.00218543
9.83356	∆liaR	0.5	0.0412333	0.0021976
10.0002	∆liaR	0.5	0.0426778	0.00217765
10.1669	∆liaR	0.5	0.0441444	0.00223203
10.3336	∆liaR	0.5	0.0455778	0.00219468
10.5002	∆liaR	0.5	0.0471667	0.00223669
10.6669	∆liaR	0.5	0.0489222	0.00219948
10.8336	∆liaR	0.5	0.0504556	0.00221285
11.0002	∆liaR	0.5	0.0519667	0.00225924
11.1669	∆liaR	0.5	0.0537556	0.00222137
11.3336	∆liaR	0.5	0.0554444	0.00218417
11.5002	∆liaR	0.5	0.0571111	0.00222058
11.6669	∆liaR	0.5	0.0588778	0.00220679
11.8336	∆liaR	0.5	0.0605	0.00217281
12.0002	∆liaR	0.5	0.0625222	0.00220969
12.1669	∆liaR	0.5	0.0641667	0.00222923
12.3336	∆liaR	0.5	0.0661444	0.00229862
12.5003	∆liaR	0.5	0.0681222	0.00231959
12.6669	∆liaR	0.5	0.0699889	0.00243969
12.8336	∆liaR	0.5	0.0720444	0.0024687
13.0003	∆liaR	0.5	0.0738	0.00255076
13.1669	∆liaR	0.5	0.0760333	0.00257978
13.3336	∆liaR	0.5	0.0782889	0.00270157
13.5003	∆liaR	0.5	0.0805556	0.00285847
13.667	∆liaR	0.5	0.0828333	0.00299889
13.8336	∆liaR	0.5	0.0854111	0.00311026
14.0003	∆liaR	0.5	0.0878222	0.00323298
14.167	∆liaR	0.5	0.0898889	0.00347912
14.3336	∆liaR	0.5	0.0925333	0.00365722
14.5003	∆liaR	0.5	0.0947667	0.00386045
14.667	∆liaR	0.5	0.0968667	0.00414146
14.8336	∆liaR	0.5	0.0997667	0.00452082
15.0003	∆liaR	0.5	0.102456	0.00479743
15.167	∆liaR	0.5	0.105089	0.00512446
15.3337	∆liaR	0.5	0.107544	0.00552563
15.5003	∆liaR	0.5	0.110144	0.00585812
15.667	∆liaR	0.5	0.112589	0.00623399
15.8337	∆liaR	0.5	0.115567	0.00687548
16.0003	∆liaR	0.5	0.118667	0.00728148
16.167	∆liaR	0.5	0.120489	0.00771914
16.3337	∆liaR	0.5	0.124689	0.00831602
16.5004	∆liaR	0.5	0.126944	0.00880962
16.667	∆liaR	0.5	0.130156	0.00947882
16.8337	∆liaR	0.5	0.133333	0.0100008
17.0004	∆liaR	0.5	0.136867	0.0106449
17.167	∆liaR	0.5	0.141222	0.0114557
17.3331	∆liaR	0.5	0.145078	0.012242
17.4998	∆liaR	0.5	0.148433	0.0128305
17.6665	∆liaR	0.5	0.153467	0.0140223
17.8331	∆liaR	0.5	0.158444	0.0149101
17.9998	∆liaR	0.5	0.163322	0.0158692
18.1665	∆liaR	0.5	0.167722	0.0164763
18.3331	∆liaR	0.5	0.173233	0.017335
18.4998	∆liaR	0.5	0.178789	0.0184211
18.6665	∆liaR	0.5	0.181056	0.0186777
18.8332	∆liaR	0.5	0.186778	0.0193673
18.9998	∆liaR	0.5	0.192289	0.0200358
19.1665	∆liaR	0.5	0.196189	0.0201347
19.3332	∆liaR	0.5	0.197256	0.0199339
19.4998	∆liaR	0.5	0.201289	0.0196747
19.6665	∆liaR	0.5	0.202311	0.0190714
19.8332	∆liaR	0.5	0.206478	0.0189649
19.9999	∆liaR	0.5	0.208167	0.0184236
0	∆liaS	0.5	0.00191111	0.000368346
0.166667	∆liaS	0.5	0.00156667	0.000281859
0.333361	∆liaS	0.5	0.00155556	0.000184173
0.500028	∆liaS	0.5	0.00165556	0.000144445
0.666694	∆liaS	0.5	0.00175556	0.000114396
0.833361	∆liaS	0.5	0.00198889	0.000114801
1.00003	∆liaS	0.5	0.00216667	0.000104084
1.16669	∆liaS	0.5	0.00236667	0.000106719
1.33336	∆liaS	0.5	0.00261111	0.000104676
1.50003	∆liaS	0.5	0.00281111	0.000145721
1.66672	∆liaS	0.5	0.00303333	0.000158114
1.83339	∆liaS	0.5	0.00322222	0.000143158
2.00006	∆liaS	0.5	0.00327778	0.000135173
2.16672	∆liaS	0.5	0.00331111	0.000132754
2.33339	∆liaS	0.5	0.00348889	0.00015406
2.50006	∆liaS	0.5	0.0036	0.00015
2.66672	∆liaS	0.5	0.0035	0.000177169
2.83339	∆liaS	0.5	0.00353333	0.000180278
3.00008	∆liaS	0.5	0.0036	0.000170783
3.16675	∆liaS	0.5	0.0036	0.000173206
3.33342	∆liaS	0.5	0.00363333	0.000183334
3.50008	∆liaS	0.5	0.0036	0.000191486
3.66675	∆liaS	0.5	0.00372222	0.000213943
3.83342	∆liaS	0.5	0.00364445	0.00021351
4.00008	∆liaS	0.5	0.00358889	0.000218864
4.16675	∆liaS	0.5	0.00363333	0.000216025
4.33344	∆liaS	0.5	0.00357778	0.000247082
4.50011	∆liaS	0.5	0.00365556	0.000241011
4.66678	∆liaS	0.5	0.00357778	0.000269659
4.83344	∆liaS	0.5	0.00351111	0.000262173
5.00011	∆liaS	0.5	0.00341111	0.000272052
5.16678	∆liaS	0.5	0.00344444	0.000294445
5.33344	∆liaS	0.5	0.00351111	0.000311111
5.50011	∆liaS	0.5	0.00337778	0.000314368
5.66681	∆liaS	0.5	0.00338889	0.000316423
5.83347	∆liaS	0.5	0.00343333	0.000310466
6.00014	∆liaS	0.5	0.00337778	0.000339435
6.16681	∆liaS	0.5	0.00333333	0.000347211
6.33347	∆liaS	0.5	0.0033	0.000351189
6.50014	∆liaS	0.5	0.00315556	0.000359054
6.66681	∆liaS	0.5	0.00318889	0.000358021
6.8335	∆liaS	0.5	0.00311111	0.000361495
7.00014	∆liaS	0.5	0.00306667	0.000376386
7.16683	∆liaS	0.5	0.00295556	0.000372346
7.3335	∆liaS	0.5	0.00298889	0.000372098
7.50017	∆liaS	0.5	0.00291111	0.0003691
7.66683	∆liaS	0.5	0.00291111	0.000365317
7.8335	∆liaS	0.5	0.00296667	0.000372678
8.00017	∆liaS	0.5	0.00291111	0.000392444
8.16683	∆liaS	0.5	0.00288889	0.000376181
8.33353	∆liaS	0.5	0.00278889	0.000388531
8.50019	∆liaS	0.5	0.0027	0.000387298
8.66686	∆liaS	0.5	0.00271111	0.000383495
8.83353	∆liaS	0.5	0.00267778	0.000374825
9.00019	∆liaS	0.5	0.00275556	0.000376058
9.16686	∆liaS	0.5	0.00271111	0.000388889
9.33353	∆liaS	0.5	0.00267778	0.000359698
9.50019	∆liaS	0.5	0.00253333	0.000379326
9.66689	∆liaS	0.5	0.00248889	0.000368723
9.83356	∆liaS	0.5	0.0026	0.000360555
10.0002	∆liaS	0.5	0.00242222	0.000355425
10.1669	∆liaS	0.5	0.00243333	0.000363242
10.3336	∆liaS	0.5	0.00236667	0.00035
10.5002	∆liaS	0.5	0.00234444	0.000359827
10.6669	∆liaS	0.5	0.0024	0.000335824
10.8336	∆liaS	0.5	0.00242222	0.000333241
11.0002	∆liaS	0.5	0.0024	0.000326173
11.1669	∆liaS	0.5	0.0023	0.000321023
11.3336	∆liaS	0.5	0.00236667	0.000338707
11.5002	∆liaS	0.5	0.00234444	0.000322796
11.6669	∆liaS	0.5	0.00224444	0.000301897
11.8336	∆liaS	0.5	0.00233333	0.000288675
12.0002	∆liaS	0.5	0.00232222	0.000286152
12.1669	∆liaS	0.5	0.00232222	0.000278776
12.3336	∆liaS	0.5	0.00223333	0.000279881
12.5003	∆liaS	0.5	0.0022	0.000295334
12.6669	∆liaS	0.5	0.00207778	0.000278776
12.8336	∆liaS	0.5	0.00215556	0.000267245
13.0003	∆liaS	0.5	0.00194444	0.000267764
13.1669	∆liaS	0.5	0.00205556	0.000256098
13.3336	∆liaS	0.5	0.00203333	0.000257121
13.5003	∆liaS	0.5	0.00206667	0.000269258
13.667	∆liaS	0.5	0.00207778	0.000248203
13.8336	∆liaS	0.5	0.00205556	0.000269831
14.0003	∆liaS	0.5	0.00205556	0.00025664
14.167	∆liaS	0.5	0.00207778	0.00024932
14.3336	∆liaS	0.5	0.00206667	0.000253859
14.5003	∆liaS	0.5	0.00202222	0.000247643
14.667	∆liaS	0.5	0.00205556	0.000260401
14.8336	∆liaS	0.5	0.00195556	0.000265158
15.0003	∆liaS	0.5	0.00198889	0.000255737
15.167	∆liaS	0.5	0.002	0.000267187
15.3337	∆liaS	0.5	0.00184444	0.00026568
15.5003	∆liaS	0.5	0.00183333	0.000277888
15.667	∆liaS	0.5	0.00186667	0.000311805
15.8337	∆liaS	0.5	0.00181111	0.000318174
16.0003	∆liaS	0.5	0.00201111	0.000338479
16.167	∆liaS	0.5	0.00198889	0.000363029
16.3337	∆liaS	0.5	0.00191111	0.000403954
16.5004	∆liaS	0.5	0.00206667	0.000460072
16.667	∆liaS	0.5	0.00212222	0.000517949
16.8337	∆liaS	0.5	0.00221111	0.000630574
17.0004	∆liaS	0.5	0.00242222	0.000734616
17.167	∆liaS	0.5	0.00244444	0.000877831
17.3331	∆liaS	0.5	0.0027	0.00106536
17.4998	∆liaS	0.5	0.00294445	0.00127847
17.6665	∆liaS	0.5	0.00315556	0.0015879
17.8331	∆liaS	0.5	0.00351111	0.00192775
17.9998	∆liaS	0.5	0.00401111	0.00238569
18.1665	∆liaS	0.5	0.0045	0.00293546
18.3331	∆liaS	0.5	0.00528889	0.00362156
18.4998	∆liaS	0.5	0.00614444	0.00440019
18.6665	∆liaS	0.5	0.0069	0.00519326
18.8332	∆liaS	0.5	0.00772222	0.00602734
18.9998	∆liaS	0.5	0.0087	0.00699158
19.1665	∆liaS	0.5	0.00985556	0.0081839
19.3332	∆liaS	0.5	0.0111778	0.00948065
19.4998	∆liaS	0.5	0.0126444	0.0110219
19.6665	∆liaS	0.5	0.0143889	0.0128536
19.8332	∆liaS	0.5	0.0164444	0.0147713
19.9999	∆liaS	0.5	0.0186778	0.0169044
0	WT	0.5	0.00173333	0.000538775
0.166667	WT	0.5	0.0015	0.000278389
0.333361	WT	0.5	0.00185556	0.000422661
0.500028	WT	0.5	0.00215556	0.00050638
0.666694	WT	0.5	0.00197778	0.000199846
0.833361	WT	0.5	0.00203333	0.000251109
1.00003	WT	0.5	0.00263333	0.000262996
1.16669	WT	0.5	0.00291111	0.000247456
1.33336	WT	0.5	0.00333333	0.000289636
1.50003	WT	0.5	0.00383333	0.000321022
1.66672	WT	0.5	0.00451111	0.000356075
1.83339	WT	0.5	0.00493333	0.000376017
2.00006	WT	0.5	0.00534445	0.00038301
2.16672	WT	0.5	0.00562222	0.000414587
2.33339	WT	0.5	0.00617778	0.000483557
2.50006	WT	0.5	0.0065	0.000493851
2.66672	WT	0.5	0.00682222	0.000510114
2.83339	WT	0.5	0.00711111	0.000503168
3.00008	WT	0.5	0.00748889	0.000552379
3.16675	WT	0.5	0.00791111	0.000616766
3.33342	WT	0.5	0.00826667	0.000639444
3.50008	WT	0.5	0.00857778	0.000675108
3.66675	WT	0.5	0.00908889	0.000757636
3.83342	WT	0.5	0.00926667	0.00072111
4.00008	WT	0.5	0.00963333	0.000787048
4.16675	WT	0.5	0.0100333	0.000827647
4.33344	WT	0.5	0.0105111	0.000917945
4.50011	WT	0.5	0.0109889	0.000969313
4.66678	WT	0.5	0.0113111	0.00102381
4.83344	WT	0.5	0.0117	0.0010769
5.00011	WT	0.5	0.0121111	0.00111199
5.16678	WT	0.5	0.0124889	0.00114497
5.33344	WT	0.5	0.0130778	0.00125097
5.50011	WT	0.5	0.0136222	0.00134203
5.66681	WT	0.5	0.0142222	0.00142164
5.83347	WT	0.5	0.0148222	0.00151637
6.00014	WT	0.5	0.0153778	0.00156744
6.16681	WT	0.5	0.0161111	0.00172413
6.33347	WT	0.5	0.0166778	0.00179078
6.50014	WT	0.5	0.0172889	0.00188248
6.66681	WT	0.5	0.0178778	0.00196919
6.8335	WT	0.5	0.0186444	0.0020619
7.00014	WT	0.5	0.0192222	0.00215405
7.16683	WT	0.5	0.0201111	0.00228415
7.3335	WT	0.5	0.0210667	0.00243881
7.50017	WT	0.5	0.0219667	0.0025556
7.66683	WT	0.5	0.0228667	0.00272198
7.8335	WT	0.5	0.0238444	0.00282607
8.00017	WT	0.5	0.0248111	0.00300391
8.16683	WT	0.5	0.0258667	0.00315154
8.33353	WT	0.5	0.0270111	0.00332334
8.50019	WT	0.5	0.0279778	0.00348631
8.66686	WT	0.5	0.0292333	0.00365274
8.83353	WT	0.5	0.0305	0.00383746
9.00019	WT	0.5	0.0316778	0.004041
9.16686	WT	0.5	0.0331778	0.00422663
9.33353	WT	0.5	0.0348	0.00448157
9.50019	WT	0.5	0.0360222	0.00466972
9.66689	WT	0.5	0.0373	0.00486898
9.83356	WT	0.5	0.0392444	0.00511273
10.0002	WT	0.5	0.0407556	0.00533406
10.1669	WT	0.5	0.0424667	0.00556846
10.3336	WT	0.5	0.0443778	0.00582494
10.5002	WT	0.5	0.0463889	0.00606748
10.6669	WT	0.5	0.0481222	0.00629095
10.8336	WT	0.5	0.0499778	0.00653012
11.0002	WT	0.5	0.0523778	0.00679311
11.1669	WT	0.5	0.0543667	0.00702755
11.3336	WT	0.5	0.0567	0.00733034
11.5002	WT	0.5	0.0589556	0.0076002
11.6669	WT	0.5	0.0609444	0.00784876
11.8336	WT	0.5	0.0631556	0.00811764
12.0002	WT	0.5	0.0662556	0.00850494
12.1669	WT	0.5	0.0688889	0.00885935
12.3336	WT	0.5	0.0718667	0.00927669
12.5003	WT	0.5	0.0747556	0.00966706
12.6669	WT	0.5	0.0776	0.010084
12.8336	WT	0.5	0.0806556	0.0105198
13.0003	WT	0.5	0.0837111	0.0109949
13.1669	WT	0.5	0.0875333	0.0117486
13.3336	WT	0.5	0.0908444	0.0123482
13.5003	WT	0.5	0.0950667	0.0130757
13.667	WT	0.5	0.0979778	0.0134853
13.8336	WT	0.5	0.103056	0.0145124
14.0003	WT	0.5	0.107	0.0152298
14.167	WT	0.5	0.111256	0.0159669
14.3336	WT	0.5	0.1164	0.0169769
14.5003	WT	0.5	0.120722	0.0177518
14.667	WT	0.5	0.125422	0.0185511
14.8336	WT	0.5	0.130922	0.0196762
15.0003	WT	0.5	0.136278	0.0206031
15.167	WT	0.5	0.141511	0.0215259
15.3337	WT	0.5	0.146722	0.0223938
15.5003	WT	0.5	0.150967	0.0229515
15.667	WT	0.5	0.158878	0.0243904
15.8337	WT	0.5	0.162467	0.024818
16.0003	WT	0.5	0.171156	0.02626
16.167	WT	0.5	0.177189	0.0271368
16.3337	WT	0.5	0.183344	0.0279931
16.5004	WT	0.5	0.191411	0.0290999
16.667	WT	0.5	0.198	0.0296871
16.8337	WT	0.5	0.203633	0.0299761
17.0004	WT	0.5	0.211978	0.0309012
17.167	WT	0.5	0.218233	0.030985
17.3331	WT	0.5	0.225467	0.0314229
17.4998	WT	0.5	0.232778	0.0317759
17.6665	WT	0.5	0.241756	0.0320094
17.8331	WT	0.5	0.246822	0.0316454
17.9998	WT	0.5	0.255156	0.0317534
18.1665	WT	0.5	0.262289	0.0313618
18.3331	WT	0.5	0.267633	0.0309526
18.4998	WT	0.5	0.274711	0.0305514
18.6665	WT	0.5	0.275822	0.029775
18.8332	WT	0.5	0.282989	0.0294867
18.9998	WT	0.5	0.287433	0.0290676
19.1665	WT	0.5	0.2966	0.0291183
19.3332	WT	0.5	0.303178	0.0288051
19.4998	WT	0.5	0.299211	0.027847
19.6665	WT	0.5	0.307111	0.0277478
19.8332	WT	0.5	0.305467	0.0267995
19.9999	WT	0.5	0.311022	0.0266594

## Sheet: Fig 3F
Fig 3F
Time [h]	Strain	CIP [ug/ml]	IPTG conc [µM]	OD595 normalized	Std Error
0	plac-spxA2	0	0	0.002	0
0.166667	plac-spxA2	0	0	0.00133333	0.000333333
0.333333	plac-spxA2	0	0	0.00133333	0.000333333
0.5	plac-spxA2	0	0	0.00233333	0.000666667
0.666667	plac-spxA2	0	0	0.004	0.00152753
0.833333	plac-spxA2	0	0	0.00366667	0.000333333
1	plac-spxA2	0	0	0.00366667	0.000881917
1.16667	plac-spxA2	0	0	0.00533333	0.00145297
1.33333	plac-spxA2	0	0	0.005	0.00152753
1.5	plac-spxA2	0	0	0.00566667	0.00176383
1.66667	plac-spxA2	0	0	0.008	0.0023094
1.83333	plac-spxA2	0	0	0.0106667	0.00290593
2	plac-spxA2	0	0	0.0133333	0.00338296
2.16667	plac-spxA2	0	0	0.018	0.00404145
2.33333	plac-spxA2	0	0	0.0243333	0.00437163
2.5	plac-spxA2	0	0	0.0313333	0.00600925
2.66667	plac-spxA2	0	0	0.0403333	0.00851143
2.83333	plac-spxA2	0	0	0.0526667	0.00970109
3	plac-spxA2	0	0	0.0683333	0.0115662
3.16667	plac-spxA2	0	0	0.0853333	0.0170717
3.33333	plac-spxA2	0	0	0.108667	0.0190992
3.5	plac-spxA2	0	0	0.134333	0.0248819
3.66667	plac-spxA2	0	0	0.171	0.0275379
3.83333	plac-spxA2	0	0	0.207	0.0323934
4	plac-spxA2	0	0	0.245667	0.0415746
4.16667	plac-spxA2	0	0	0.288667	0.0482919
4.33333	plac-spxA2	0	0	0.346667	0.054275
4.5	plac-spxA2	0	0	0.429333	0.0443822
4.66667	plac-spxA2	0	0	0.537667	0.00523874
4.83333	plac-spxA2	0	0	0.583667	0.015857
5	plac-spxA2	0	0	0.591	0.0130128
5.16667	plac-spxA2	0	0	0.596	0.0122202
5.33333	plac-spxA2	0	0	0.601667	0.0100388
5.5	plac-spxA2	0	0	0.606667	0.0079652
5.66667	plac-spxA2	0	0	0.608333	0.00622718
5.83333	plac-spxA2	0	0	0.608	0.00568624
6	plac-spxA2	0	0	0.607667	0.00466667
6.16667	plac-spxA2	0	0	0.609333	0.0024037
6.33333	plac-spxA2	0	0	0.609	0.00251661
6.5	plac-spxA2	0	0	0.609667	0.00218581
6.66667	plac-spxA2	0	0	0.607667	0.0031798
6.83333	plac-spxA2	0	0	0.606	0.00378594
7	plac-spxA2	0	0	0.606333	0.00338296
7.16667	plac-spxA2	0	0	0.608333	0.00290593
7.33333	plac-spxA2	0	0	0.607	0.00264575
7.5	plac-spxA2	0	0	0.606667	0.00272845
7.66667	plac-spxA2	0	0	0.606667	0.00260342
7.83333	plac-spxA2	0	0	0.607	0.00288675
8	plac-spxA2	0	0	0.607	0.00251661
8.16667	plac-spxA2	0	0	0.607333	0.0031798
8.33333	plac-spxA2	0	0	0.606333	0.0031798
8.5	plac-spxA2	0	0	0.606333	0.00328295
8.66667	plac-spxA2	0	0	0.606667	0.00384419
8.83333	plac-spxA2	0	0	0.607	0.00404145
9	plac-spxA2	0	0	0.606667	0.00437163
9.16667	plac-spxA2	0	0	0.606	0.004
9.33333	plac-spxA2	0	0	0.606667	0.00437163
9.5	plac-spxA2	0	0	0.606	0.00351188
9.66667	plac-spxA2	0	0	0.607	0.00450925
9.83333	plac-spxA2	0	0	0.608667	0.00484195
10	plac-spxA2	0	0	0.606667	0.00437163
10.1667	plac-spxA2	0	0	0.607667	0.00437163
10.3333	plac-spxA2	0	0	0.607667	0.00484195
10.5	plac-spxA2	0	0	0.607	0.00416333
10.6667	plac-spxA2	0	0	0.606333	0.00384419
10.8333	plac-spxA2	0	0	0.608333	0.00470225
11	plac-spxA2	0	0	0.609	0.005
11.1667	plac-spxA2	0	0	0.609333	0.00466667
11.3333	plac-spxA2	0	0	0.609	0.00450925
11.5	plac-spxA2	0	0	0.610333	0.00517472
11.6667	plac-spxA2	0	0	0.608667	0.00437163
11.8333	plac-spxA2	0	0	0.607333	0.00405518
12	plac-spxA2	0	0	0.609	0.00450925
12.1667	plac-spxA2	0	0	0.607	0.00404145
12.3333	plac-spxA2	0	0	0.609	0.00458258
12.5	plac-spxA2	0	0	0.607333	0.00405518
12.6667	plac-spxA2	0	0	0.606667	0.00405518
12.8333	plac-spxA2	0	0	0.607	0.00404145
13	plac-spxA2	0	0	0.607	0.0043589
13.1667	plac-spxA2	0	0	0.607333	0.00440959
13.3333	plac-spxA2	0	0	0.605333	0.00409607
13.5	plac-spxA2	0	0	0.606333	0.00440959
13.6667	plac-spxA2	0	0	0.605	0.00404145
13.8333	plac-spxA2	0	0	0.606333	0.00463081
14	plac-spxA2	0	0	0.604	0.00416333
14.1667	plac-spxA2	0	0	0.606333	0.00425572
14.3333	plac-spxA2	0	0	0.604667	0.00433333
14.5	plac-spxA2	0	0	0.604667	0.00409607
14.6667	plac-spxA2	0	0	0.603333	0.00409607
14.8333	plac-spxA2	0	0	0.603333	0.00433333
15	plac-spxA2	0	0	0.602	0.00458258
15.1667	plac-spxA2	0	0	0.602333	0.00433333
15.3333	plac-spxA2	0	0	0.600667	0.00425572
15.5	plac-spxA2	0	0	0.602	0.0043589
15.6667	plac-spxA2	0	0	0.601333	0.00466667
15.8333	plac-spxA2	0	0	0.601	0.0046188
16	plac-spxA2	0	0	0.6	0.00472582
16.1667	plac-spxA2	0	0	0.599333	0.00504425
16.3333	plac-spxA2	0	0	0.599	0.0052915
16.5	plac-spxA2	0	0	0.598667	0.00497773
16.6667	plac-spxA2	0	0	0.597667	0.00497773
16.8333	plac-spxA2	0	0	0.596667	0.00523874
17	plac-spxA2	0	0	0.596667	0.00554777
17.1667	plac-spxA2	0	0	0.596	0.00568624
17.3333	plac-spxA2	0	0	0.595	0.00568624
17.5	plac-spxA2	0	0	0.594333	0.00560753
17.6667	plac-spxA2	0	0	0.593667	0.00592546
17.8333	plac-spxA2	0	0	0.593	0.00585947
18	plac-spxA2	0	0	0.591333	0.00600925
18.1667	plac-spxA2	0	0	0.591333	0.00617342
18.3333	plac-spxA2	0	0	0.59	0.006245
18.5	plac-spxA2	0	0	0.588333	0.00688799
18.6667	plac-spxA2	0	0	0.589333	0.00638575
18.8333	plac-spxA2	0	0	0.587667	0.00669162
19	plac-spxA2	0	0	0.585667	0.00688799
19.1667	plac-spxA2	0	0	0.584333	0.0069602
19.3333	plac-spxA2	0	0	0.583667	0.00705534
19.5	plac-spxA2	0	0	0.582667	0.00726483
19.6667	plac-spxA2	0	0	0.581667	0.00726483
19.8333	plac-spxA2	0	0	0.580333	0.0075351
20	plac-spxA2	0	0	0.578	0.00757188
0	plac-spxA2	0.5ug/ml	0	0.002	0.00057735
0.166667	plac-spxA2	0.5ug/ml	0	0.00166667	0.000666667
0.333333	plac-spxA2	0.5ug/ml	0	0.001	0
0.5	plac-spxA2	0.5ug/ml	0	0.00133333	0.000333333
0.666667	plac-spxA2	0.5ug/ml	0	0.00233333	0.000881917
0.833333	plac-spxA2	0.5ug/ml	0	0.00333333	0.000881917
1	plac-spxA2	0.5ug/ml	0	0.00266667	0.000333333
1.16667	plac-spxA2	0.5ug/ml	0	0.003	0.00057735
1.33333	plac-spxA2	0.5ug/ml	0	0.00366667	0.00120185
1.5	plac-spxA2	0.5ug/ml	0	0.00366667	0.000666667
1.66667	plac-spxA2	0.5ug/ml	0	0.00533333	0.000333333
1.83333	plac-spxA2	0.5ug/ml	0	0.00633333	0.000333333
2	plac-spxA2	0.5ug/ml	0	0.00733333	0.000333333
2.16667	plac-spxA2	0.5ug/ml	0	0.00833333	0.000333333
2.33333	plac-spxA2	0.5ug/ml	0	0.00833333	0.000333333
2.5	plac-spxA2	0.5ug/ml	0	0.00966667	0.000881917
2.66667	plac-spxA2	0.5ug/ml	0	0.01	0.00057735
2.83333	plac-spxA2	0.5ug/ml	0	0.0113333	0.000333333
3	plac-spxA2	0.5ug/ml	0	0.0123333	0.00120185
3.16667	plac-spxA2	0.5ug/ml	0	0.0123333	0.00120185
3.33333	plac-spxA2	0.5ug/ml	0	0.0136667	0.000666667
3.5	plac-spxA2	0.5ug/ml	0	0.0133333	0.000881917
3.66667	plac-spxA2	0.5ug/ml	0	0.0143333	0.000881917
3.83333	plac-spxA2	0.5ug/ml	0	0.015	0.001
4	plac-spxA2	0.5ug/ml	0	0.016	0.001
4.16667	plac-spxA2	0.5ug/ml	0	0.0166667	0.00120185
4.33333	plac-spxA2	0.5ug/ml	0	0.0173333	0.00133333
4.5	plac-spxA2	0.5ug/ml	0	0.0176667	0.00166667
4.66667	plac-spxA2	0.5ug/ml	0	0.019	0.00152753
4.83333	plac-spxA2	0.5ug/ml	0	0.0196667	0.00166667
5	plac-spxA2	0.5ug/ml	0	0.0203333	0.00185592
5.16667	plac-spxA2	0.5ug/ml	0	0.021	0.00152753
5.33333	plac-spxA2	0.5ug/ml	0	0.022	0.00208167
5.5	plac-spxA2	0.5ug/ml	0	0.0233333	0.00185592
5.66667	plac-spxA2	0.5ug/ml	0	0.024	0.002
5.83333	plac-spxA2	0.5ug/ml	0	0.0246667	0.00218581
6	plac-spxA2	0.5ug/ml	0	0.0253333	0.0024037
6.16667	plac-spxA2	0.5ug/ml	0	0.026	0.002
6.33333	plac-spxA2	0.5ug/ml	0	0.0273333	0.00233333
6.5	plac-spxA2	0.5ug/ml	0	0.028	0.00251661
6.66667	plac-spxA2	0.5ug/ml	0	0.0286667	0.00266667
6.83333	plac-spxA2	0.5ug/ml	0	0.0296667	0.00266667
7	plac-spxA2	0.5ug/ml	0	0.0303333	0.00233333
7.16667	plac-spxA2	0.5ug/ml	0	0.0316667	0.00266667
7.33333	plac-spxA2	0.5ug/ml	0	0.0323333	0.002848
7.5	plac-spxA2	0.5ug/ml	0	0.0333333	0.002848
7.66667	plac-spxA2	0.5ug/ml	0	0.0343333	0.002848
7.83333	plac-spxA2	0.5ug/ml	0	0.0353333	0.002848
8	plac-spxA2	0.5ug/ml	0	0.0363333	0.002848
8.16667	plac-spxA2	0.5ug/ml	0	0.0373333	0.002848
8.33333	plac-spxA2	0.5ug/ml	0	0.039	0.003
8.5	plac-spxA2	0.5ug/ml	0	0.0403333	0.002848
8.66667	plac-spxA2	0.5ug/ml	0	0.0416667	0.00272845
8.83333	plac-spxA2	0.5ug/ml	0	0.0433333	0.002848
9	plac-spxA2	0.5ug/ml	0	0.0443333	0.002848
9.16667	plac-spxA2	0.5ug/ml	0	0.0463333	0.00296273
9.33333	plac-spxA2	0.5ug/ml	0	0.047	0.003
9.5	plac-spxA2	0.5ug/ml	0	0.048	0.00305505
9.66667	plac-spxA2	0.5ug/ml	0	0.0506667	0.00266667
9.83333	plac-spxA2	0.5ug/ml	0	0.0533333	0.00233333
10	plac-spxA2	0.5ug/ml	0	0.0543333	0.002848
10.1667	plac-spxA2	0.5ug/ml	0	0.0556667	0.0031798
10.3333	plac-spxA2	0.5ug/ml	0	0.057	0.00351188
10.5	plac-spxA2	0.5ug/ml	0	0.06	0.003
10.6667	plac-spxA2	0.5ug/ml	0	0.0613333	0.00392994
10.8333	plac-spxA2	0.5ug/ml	0	0.0636667	0.00371184
11	plac-spxA2	0.5ug/ml	0	0.0663333	0.00384419
11.1667	plac-spxA2	0.5ug/ml	0	0.069	0.00351188
11.3333	plac-spxA2	0.5ug/ml	0	0.071	0.00404145
11.5	plac-spxA2	0.5ug/ml	0	0.0733333	0.00448454
11.6667	plac-spxA2	0.5ug/ml	0	0.0766667	0.00417665
11.8333	plac-spxA2	0.5ug/ml	0	0.0796667	0.00371184
12	plac-spxA2	0.5ug/ml	0	0.083	0.00450925
12.1667	plac-spxA2	0.5ug/ml	0	0.0866667	0.00366667
12.3333	plac-spxA2	0.5ug/ml	0	0.0896667	0.00425572
12.5	plac-spxA2	0.5ug/ml	0	0.092	0.00458258
12.6667	plac-spxA2	0.5ug/ml	0	0.096	0.00416333
12.8333	plac-spxA2	0.5ug/ml	0	0.099	0.00416333
13	plac-spxA2	0.5ug/ml	0	0.103	0.00378594
13.1667	plac-spxA2	0.5ug/ml	0	0.107	0.00378594
13.3333	plac-spxA2	0.5ug/ml	0	0.111667	0.00375648
13.5	plac-spxA2	0.5ug/ml	0	0.117333	0.00290593
13.6667	plac-spxA2	0.5ug/ml	0	0.121667	0.002848
13.8333	plac-spxA2	0.5ug/ml	0	0.129667	0.00260342
14	plac-spxA2	0.5ug/ml	0	0.137667	0.00266667
14.1667	plac-spxA2	0.5ug/ml	0	0.144667	0.00290593
14.3333	plac-spxA2	0.5ug/ml	0	0.153	0.00519615
14.5	plac-spxA2	0.5ug/ml	0	0.164333	0.00726483
14.6667	plac-spxA2	0.5ug/ml	0	0.175333	0.00952774
14.8333	plac-spxA2	0.5ug/ml	0	0.189	0.0127671
15	plac-spxA2	0.5ug/ml	0	0.204667	0.0150591
15.1667	plac-spxA2	0.5ug/ml	0	0.220333	0.0170229
15.3333	plac-spxA2	0.5ug/ml	0	0.238	0.0181475
15.5	plac-spxA2	0.5ug/ml	0	0.254333	0.0202677
15.6667	plac-spxA2	0.5ug/ml	0	0.273	0.020502
15.8333	plac-spxA2	0.5ug/ml	0	0.289667	0.0213411
16	plac-spxA2	0.5ug/ml	0	0.306333	0.0207391
16.1667	plac-spxA2	0.5ug/ml	0	0.322	0.020502
16.3333	plac-spxA2	0.5ug/ml	0	0.332	0.018
16.5	plac-spxA2	0.5ug/ml	0	0.343333	0.0171691
16.6667	plac-spxA2	0.5ug/ml	0	0.353333	0.0151694
16.8333	plac-spxA2	0.5ug/ml	0	0.359667	0.0153442
17	plac-spxA2	0.5ug/ml	0	0.366333	0.0141696
17.1667	plac-spxA2	0.5ug/ml	0	0.366333	0.0131698
17.3333	plac-spxA2	0.5ug/ml	0	0.366	0.0130512
17.5	plac-spxA2	0.5ug/ml	0	0.368	0.0135031
17.6667	plac-spxA2	0.5ug/ml	0	0.366333	0.0121701
17.8333	plac-spxA2	0.5ug/ml	0	0.366333	0.0127845
18	plac-spxA2	0.5ug/ml	0	0.365667	0.0128366
18.1667	plac-spxA2	0.5ug/ml	0	0.366333	0.0127192
18.3333	plac-spxA2	0.5ug/ml	0	0.366	0.0125831
18.5	plac-spxA2	0.5ug/ml	0	0.365	0.0135277
18.6667	plac-spxA2	0.5ug/ml	0	0.362333	0.0126798
18.8333	plac-spxA2	0.5ug/ml	0	0.359667	0.0114649
19	plac-spxA2	0.5ug/ml	0	0.357667	0.0118509
19.1667	plac-spxA2	0.5ug/ml	0	0.358333	0.0123333
19.3333	plac-spxA2	0.5ug/ml	0	0.355	0.0120554
19.5	plac-spxA2	0.5ug/ml	0	0.356333	0.0121701
19.6667	plac-spxA2	0.5ug/ml	0	0.358667	0.0123873
19.8333	plac-spxA2	0.5ug/ml	0	0.363	0.0136504
20	plac-spxA2	0.5ug/ml	0	0.368667	0.0134454
0	plac-spxA2	0	500uM	0.00166667	0.000333333
0.166667	plac-spxA2	0	500uM	0.00133333	0.000333333
0.333333	plac-spxA2	0	500uM	0.001	0
0.5	plac-spxA2	0	500uM	0.001	0
0.666667	plac-spxA2	0	500uM	0.00133333	0.000333333
0.833333	plac-spxA2	0	500uM	0.00133333	0.000333333
1	plac-spxA2	0	500uM	0.00266667	0.000333333
1.16667	plac-spxA2	0	500uM	0.003	0
1.33333	plac-spxA2	0	500uM	0.00366667	0.000333333
1.5	plac-spxA2	0	500uM	0.00533333	0.000666667
1.66667	plac-spxA2	0	500uM	0.00666667	0.000881917
1.83333	plac-spxA2	0	500uM	0.00733333	0.000333333
2	plac-spxA2	0	500uM	0.00966667	0.000333333
2.16667	plac-spxA2	0	500uM	0.012	0.00057735
2.33333	plac-spxA2	0	500uM	0.015	0.0011547
2.5	plac-spxA2	0	500uM	0.0203333	0.00133333
2.66667	plac-spxA2	0	500uM	0.0246667	0.00120185
2.83333	plac-spxA2	0	500uM	0.0343333	0.00338296
3	plac-spxA2	0	500uM	0.0466667	0.00328295
3.16667	plac-spxA2	0	500uM	0.0573333	0.00296273
3.33333	plac-spxA2	0	500uM	0.077	0.004
3.5	plac-spxA2	0	500uM	0.100667	0.00669162
3.66667	plac-spxA2	0	500uM	0.128	0.007
3.83333	plac-spxA2	0	500uM	0.161667	0.00940449
4	plac-spxA2	0	500uM	0.193333	0.011348
4.16667	plac-spxA2	0	500uM	0.229	0.0145717
4.33333	plac-spxA2	0	500uM	0.273333	0.01424
4.5	plac-spxA2	0	500uM	0.325667	0.0184602
4.66667	plac-spxA2	0	500uM	0.418	0.0251064
4.83333	plac-spxA2	0	500uM	0.579	0.0219393
5	plac-spxA2	0	500uM	0.629	0.010504
5.16667	plac-spxA2	0	500uM	0.638333	0.00819214
5.33333	plac-spxA2	0	500uM	0.641	0.00458258
5.5	plac-spxA2	0	500uM	0.644333	0.00290593
5.66667	plac-spxA2	0	500uM	0.645	0.00305505
5.83333	plac-spxA2	0	500uM	0.644333	0.0024037
6	plac-spxA2	0	500uM	0.643	0.00208167
6.16667	plac-spxA2	0	500uM	0.640333	0.00202759
6.33333	plac-spxA2	0	500uM	0.638667	0.00176383
6.5	plac-spxA2	0	500uM	0.635	0.00152753
6.66667	plac-spxA2	0	500uM	0.634	0.0011547
6.83333	plac-spxA2	0	500uM	0.632	0.00057735
7	plac-spxA2	0	500uM	0.629667	0.000333333
7.16667	plac-spxA2	0	500uM	0.628	0
7.33333	plac-spxA2	0	500uM	0.626333	0.000881917
7.5	plac-spxA2	0	500uM	0.624667	0.000881917
7.66667	plac-spxA2	0	500uM	0.623	0.0011547
7.83333	plac-spxA2	0	500uM	0.622	0.0011547
8	plac-spxA2	0	500uM	0.621333	0.00120185
8.16667	plac-spxA2	0	500uM	0.62	0.00152753
8.33333	plac-spxA2	0	500uM	0.618667	0.00133333
8.5	plac-spxA2	0	500uM	0.618	0.00152753
8.66667	plac-spxA2	0	500uM	0.617667	0.00133333
8.83333	plac-spxA2	0	500uM	0.616333	0.00166667
9	plac-spxA2	0	500uM	0.615667	0.00185592
9.16667	plac-spxA2	0	500uM	0.615	0.00152753
9.33333	plac-spxA2	0	500uM	0.614667	0.00185592
9.5	plac-spxA2	0	500uM	0.614333	0.00218581
9.66667	plac-spxA2	0	500uM	0.614333	0.00218581
9.83333	plac-spxA2	0	500uM	0.613667	0.00185592
10	plac-spxA2	0	500uM	0.613	0.00208167
10.1667	plac-spxA2	0	500uM	0.613333	0.00218581
10.3333	plac-spxA2	0	500uM	0.612	0.00208167
10.5	plac-spxA2	0	500uM	0.612667	0.0024037
10.6667	plac-spxA2	0	500uM	0.612	0.00264575
10.8333	plac-spxA2	0	500uM	0.613	0.00264575
11	plac-spxA2	0	500uM	0.612667	0.00296273
11.1667	plac-spxA2	0	500uM	0.613333	0.00272845
11.3333	plac-spxA2	0	500uM	0.613	0.00264575
11.5	plac-spxA2	0	500uM	0.612333	0.00328295
11.6667	plac-spxA2	0	500uM	0.612667	0.00296273
11.8333	plac-spxA2	0	500uM	0.613	0.00305505
12	plac-spxA2	0	500uM	0.612667	0.00296273
12.1667	plac-spxA2	0	500uM	0.612667	0.00296273
12.3333	plac-spxA2	0	500uM	0.613	0.00264575
12.5	plac-spxA2	0	500uM	0.613	0.00264575
12.6667	plac-spxA2	0	500uM	0.613333	0.00272845
12.8333	plac-spxA2	0	500uM	0.613	0.00264575
13	plac-spxA2	0	500uM	0.612	0.00264575
13.1667	plac-spxA2	0	500uM	0.611667	0.00296273
13.3333	plac-spxA2	0	500uM	0.611667	0.00296273
13.5	plac-spxA2	0	500uM	0.611	0.00321455
13.6667	plac-spxA2	0	500uM	0.610667	0.00296273
13.8333	plac-spxA2	0	500uM	0.610333	0.00290593
14	plac-spxA2	0	500uM	0.609333	0.00272845
14.1667	plac-spxA2	0	500uM	0.608667	0.00296273
14.3333	plac-spxA2	0	500uM	0.608333	0.00272845
14.5	plac-spxA2	0	500uM	0.607	0.00264575
14.6667	plac-spxA2	0	500uM	0.606667	0.00296273
14.8333	plac-spxA2	0	500uM	0.606	0.00264575
15	plac-spxA2	0	500uM	0.605333	0.00272845
15.1667	plac-spxA2	0	500uM	0.604333	0.00272845
15.3333	plac-spxA2	0	500uM	0.603667	0.00296273
15.5	plac-spxA2	0	500uM	0.602333	0.00272845
15.6667	plac-spxA2	0	500uM	0.602	0.00251661
15.8333	plac-spxA2	0	500uM	0.6	0.00264575
16	plac-spxA2	0	500uM	0.599667	0.0024037
16.1667	plac-spxA2	0	500uM	0.598333	0.00272845
16.3333	plac-spxA2	0	500uM	0.596667	0.0024037
16.5	plac-spxA2	0	500uM	0.595333	0.00233333
16.6667	plac-spxA2	0	500uM	0.594	0.00251661
16.8333	plac-spxA2	0	500uM	0.592333	0.00233333
17	plac-spxA2	0	500uM	0.590667	0.0024037
17.1667	plac-spxA2	0	500uM	0.589	0.00208167
17.3333	plac-spxA2	0	500uM	0.587	0.00208167
17.5	plac-spxA2	0	500uM	0.585	0.00208167
17.6667	plac-spxA2	0	500uM	0.582333	0.00233333
17.8333	plac-spxA2	0	500uM	0.579333	0.00176383
18	plac-spxA2	0	500uM	0.576667	0.00202759
18.1667	plac-spxA2	0	500uM	0.573667	0.00145297
18.3333	plac-spxA2	0	500uM	0.569667	0.00176383
18.5	plac-spxA2	0	500uM	0.566	0.00173205
18.6667	plac-spxA2	0	500uM	0.562	0.00152753
18.8333	plac-spxA2	0	500uM	0.557333	0.00145297
19	plac-spxA2	0	500uM	0.551667	0.00176383
19.1667	plac-spxA2	0	500uM	0.545667	0.00176383
19.3333	plac-spxA2	0	500uM	0.539667	0.00166667
19.5	plac-spxA2	0	500uM	0.532	0.00152753
19.6667	plac-spxA2	0	500uM	0.524333	0.00185592
19.8333	plac-spxA2	0	500uM	0.515	0.00152753
20	plac-spxA2	0	500uM	0.505	0.00208167
0	plac-spxA2	0.5ug/ml	500uM	0.002	0.00057735
0.166667	plac-spxA2	0.5ug/ml	500uM	0.00133333	0.000333333
0.333333	plac-spxA2	0.5ug/ml	500uM	0.001	0
0.5	plac-spxA2	0.5ug/ml	500uM	0.00133333	0.000333333
0.666667	plac-spxA2	0.5ug/ml	500uM	0.002	0
0.833333	plac-spxA2	0.5ug/ml	500uM	0.00233333	0.000333333
1	plac-spxA2	0.5ug/ml	500uM	0.00266667	0.000666667
1.16667	plac-spxA2	0.5ug/ml	500uM	0.003	0.00057735
1.33333	plac-spxA2	0.5ug/ml	500uM	0.00366667	0.000333333
1.5	plac-spxA2	0.5ug/ml	500uM	0.00466667	0.000333333
1.66667	plac-spxA2	0.5ug/ml	500uM	0.00533333	0.000333333
1.83333	plac-spxA2	0.5ug/ml	500uM	0.00533333	0.000333333
2	plac-spxA2	0.5ug/ml	500uM	0.006	0.00057735
2.16667	plac-spxA2	0.5ug/ml	500uM	0.00666667	0.000666667
2.33333	plac-spxA2	0.5ug/ml	500uM	0.007	0.00057735
2.5	plac-spxA2	0.5ug/ml	500uM	0.00733333	0.000881917
2.66667	plac-spxA2	0.5ug/ml	500uM	0.00833333	0.000881917
2.83333	plac-spxA2	0.5ug/ml	500uM	0.00833333	0.000881917
3	plac-spxA2	0.5ug/ml	500uM	0.00966667	0.000666667
3.16667	plac-spxA2	0.5ug/ml	500uM	0.00966667	0.000666667
3.33333	plac-spxA2	0.5ug/ml	500uM	0.0103333	0.000881917
3.5	plac-spxA2	0.5ug/ml	500uM	0.011	0.001
3.66667	plac-spxA2	0.5ug/ml	500uM	0.011	0.001
3.83333	plac-spxA2	0.5ug/ml	500uM	0.0113333	0.000881917
4	plac-spxA2	0.5ug/ml	500uM	0.012	0.001
4.16667	plac-spxA2	0.5ug/ml	500uM	0.012	0.001
4.33333	plac-spxA2	0.5ug/ml	500uM	0.0123333	0.00133333
4.5	plac-spxA2	0.5ug/ml	500uM	0.0126667	0.00120185
4.66667	plac-spxA2	0.5ug/ml	500uM	0.0133333	0.00133333
4.83333	plac-spxA2	0.5ug/ml	500uM	0.0133333	0.00133333
5	plac-spxA2	0.5ug/ml	500uM	0.0136667	0.00166667
5.16667	plac-spxA2	0.5ug/ml	500uM	0.0136667	0.00166667
5.33333	plac-spxA2	0.5ug/ml	500uM	0.0143333	0.00185592
5.5	plac-spxA2	0.5ug/ml	500uM	0.0143333	0.00185592
5.66667	plac-spxA2	0.5ug/ml	500uM	0.0146667	0.00166667
5.83333	plac-spxA2	0.5ug/ml	500uM	0.0146667	0.00166667
6	plac-spxA2	0.5ug/ml	500uM	0.0153333	0.00185592
6.16667	plac-spxA2	0.5ug/ml	500uM	0.0153333	0.00185592
6.33333	plac-spxA2	0.5ug/ml	500uM	0.0153333	0.00185592
6.5	plac-spxA2	0.5ug/ml	500uM	0.016	0.002
6.66667	plac-spxA2	0.5ug/ml	500uM	0.0163333	0.00185592
6.83333	plac-spxA2	0.5ug/ml	500uM	0.0163333	0.00185592
7	plac-spxA2	0.5ug/ml	500uM	0.0166667	0.00218581
7.16667	plac-spxA2	0.5ug/ml	500uM	0.0166667	0.00218581
7.33333	plac-spxA2	0.5ug/ml	500uM	0.0166667	0.00218581
7.5	plac-spxA2	0.5ug/ml	500uM	0.0166667	0.00218581
7.66667	plac-spxA2	0.5ug/ml	500uM	0.0166667	0.00218581
7.83333	plac-spxA2	0.5ug/ml	500uM	0.0166667	0.00218581
8	plac-spxA2	0.5ug/ml	500uM	0.0176667	0.00218581
8.16667	plac-spxA2	0.5ug/ml	500uM	0.0176667	0.00218581
8.33333	plac-spxA2	0.5ug/ml	500uM	0.0173333	0.00185592
8.5	plac-spxA2	0.5ug/ml	500uM	0.0176667	0.00218581
8.66667	plac-spxA2	0.5ug/ml	500uM	0.0173333	0.00185592
8.83333	plac-spxA2	0.5ug/ml	500uM	0.0176667	0.00218581
9	plac-spxA2	0.5ug/ml	500uM	0.0176667	0.00218581
9.16667	plac-spxA2	0.5ug/ml	500uM	0.0176667	0.00218581
9.33333	plac-spxA2	0.5ug/ml	500uM	0.0176667	0.00218581
9.5	plac-spxA2	0.5ug/ml	500uM	0.0176667	0.00218581
9.66667	plac-spxA2	0.5ug/ml	500uM	0.0173333	0.00185592
9.83333	plac-spxA2	0.5ug/ml	500uM	0.0176667	0.00218581
10	plac-spxA2	0.5ug/ml	500uM	0.0176667	0.00218581
10.1667	plac-spxA2	0.5ug/ml	500uM	0.0176667	0.00218581
10.3333	plac-spxA2	0.5ug/ml	500uM	0.0173333	0.00185592
10.5	plac-spxA2	0.5ug/ml	500uM	0.0173333	0.00185592
10.6667	plac-spxA2	0.5ug/ml	500uM	0.0173333	0.00185592
10.8333	plac-spxA2	0.5ug/ml	500uM	0.0173333	0.00185592
11	plac-spxA2	0.5ug/ml	500uM	0.0176667	0.00218581
11.1667	plac-spxA2	0.5ug/ml	500uM	0.018	0.002
11.3333	plac-spxA2	0.5ug/ml	500uM	0.0176667	0.00218581
11.5	plac-spxA2	0.5ug/ml	500uM	0.0176667	0.00166667
11.6667	plac-spxA2	0.5ug/ml	500uM	0.0173333	0.00185592
11.8333	plac-spxA2	0.5ug/ml	500uM	0.018	0.002
12	plac-spxA2	0.5ug/ml	500uM	0.018	0.002
12.1667	plac-spxA2	0.5ug/ml	500uM	0.018	0.002
12.3333	plac-spxA2	0.5ug/ml	500uM	0.018	0.002
12.5	plac-spxA2	0.5ug/ml	500uM	0.018	0.002
12.6667	plac-spxA2	0.5ug/ml	500uM	0.0176667	0.00166667
12.8333	plac-spxA2	0.5ug/ml	500uM	0.018	0.002
13	plac-spxA2	0.5ug/ml	500uM	0.0183333	0.00185592
13.1667	plac-spxA2	0.5ug/ml	500uM	0.0183333	0.00185592
13.3333	plac-spxA2	0.5ug/ml	500uM	0.018	0.002
13.5	plac-spxA2	0.5ug/ml	500uM	0.0183333	0.00185592
13.6667	plac-spxA2	0.5ug/ml	500uM	0.0183333	0.00185592
13.8333	plac-spxA2	0.5ug/ml	500uM	0.0183333	0.00185592
14	plac-spxA2	0.5ug/ml	500uM	0.0183333	0.00185592
14.1667	plac-spxA2	0.5ug/ml	500uM	0.0183333	0.00185592
14.3333	plac-spxA2	0.5ug/ml	500uM	0.0183333	0.00185592
14.5	plac-spxA2	0.5ug/ml	500uM	0.0186667	0.00166667
14.6667	plac-spxA2	0.5ug/ml	500uM	0.0186667	0.00166667
14.8333	plac-spxA2	0.5ug/ml	500uM	0.0186667	0.00166667
15	plac-spxA2	0.5ug/ml	500uM	0.019	0.00152753
15.1667	plac-spxA2	0.5ug/ml	500uM	0.019	0.00152753
15.3333	plac-spxA2	0.5ug/ml	500uM	0.019	0.00152753
15.5	plac-spxA2	0.5ug/ml	500uM	0.0193333	0.00133333
15.6667	plac-spxA2	0.5ug/ml	500uM	0.0193333	0.00133333
15.8333	plac-spxA2	0.5ug/ml	500uM	0.0193333	0.00133333
16	plac-spxA2	0.5ug/ml	500uM	0.0196667	0.00166667
16.1667	plac-spxA2	0.5ug/ml	500uM	0.0196667	0.00166667
16.3333	plac-spxA2	0.5ug/ml	500uM	0.0196667	0.00166667
16.5	plac-spxA2	0.5ug/ml	500uM	0.0196667	0.00166667
16.6667	plac-spxA2	0.5ug/ml	500uM	0.0203333	0.00133333
16.8333	plac-spxA2	0.5ug/ml	500uM	0.0203333	0.00133333
17	plac-spxA2	0.5ug/ml	500uM	0.0206667	0.00166667
17.1667	plac-spxA2	0.5ug/ml	500uM	0.0206667	0.00166667
17.3333	plac-spxA2	0.5ug/ml	500uM	0.021	0.00152753
17.5	plac-spxA2	0.5ug/ml	500uM	0.0213333	0.00133333
17.6667	plac-spxA2	0.5ug/ml	500uM	0.0216667	0.00166667
17.8333	plac-spxA2	0.5ug/ml	500uM	0.0216667	0.00166667
18	plac-spxA2	0.5ug/ml	500uM	0.022	0.00152753
18.1667	plac-spxA2	0.5ug/ml	500uM	0.0226667	0.00166667
18.3333	plac-spxA2	0.5ug/ml	500uM	0.023	0.00152753
18.5	plac-spxA2	0.5ug/ml	500uM	0.0233333	0.00185592
18.6667	plac-spxA2	0.5ug/ml	500uM	0.024	0.00152753
18.8333	plac-spxA2	0.5ug/ml	500uM	0.0243333	0.00145297
19	plac-spxA2	0.5ug/ml	500uM	0.025	0.00173205
19.1667	plac-spxA2	0.5ug/ml	500uM	0.0253333	0.00145297
19.3333	plac-spxA2	0.5ug/ml	500uM	0.0263333	0.00145297
19.5	plac-spxA2	0.5ug/ml	500uM	0.0266667	0.00145297
19.6667	plac-spxA2	0.5ug/ml	500uM	0.0276667	0.00145297
19.8333	plac-spxA2	0.5ug/ml	500uM	0.028	0.00152753
20	plac-spxA2	0.5ug/ml	500uM	0.029	0.00152753

[truncated: 28 more sheets: Fig 4A, Fig 4B, Fig 4C, Fig 6B, Fig 6C, Fig 6D, Fig 7B, Fig 7C, Fig S1A, Fig S1B, Fig S1C, Fig S2A, B, FigS2C, Fig S2B, Fig S2E, Fig S3, B, C, D, L, Fig S3, E, F, G, H, Fig S3, A, I, J, K, Fig S3 M,N,O, P, Fig S3, Q, R, S, T …]
